# Supplementary material for: A centrosome interactome provides insight into organelle assembly and reveals a non-duplication role for Plk4
Source: Nat Commun. 2016 Aug 25;7:12476. doi: 10.1038/ncomms12476 (PMC5007297; doi:10.1038/ncomms12476)
Supplement: Supplementary Data 1 — All Y2H data. A grid of all of the Y2H experiments used to generate the centrosome interactome, including all replicates. Each row includes the result from a single Y2H experiment. Each fragment or full-length protein tested was assigned a number for organizational purposes. This number is used in the columns labeled Y187 strain and Y2HGold strain for prey (AD-fusions) and bait (BD-fusions) respectively. Columns labeled AA start and AA end indicate the amino acids encoded by the DNA included in the Y2H plasmid. All experiments were scored as in Supplementary Figure 1C and the results are in the columns labeled DDO, QDO, DDOXA and QDOXA. The summary result of an entire experiment, as based on growth on all plates, is in the column 'Interacts?'. These interactions are summarized in Supplementary Data 2. The presence of a '1' in the column 'AD autoactivator' or 'BD autoactivator' indicates that the prey or bait construct, respectively, was able to activate the Y2H reporters in the absence of any potential binding partner. Constructs that autoactivated could not be assayed for interaction. [file ncomms12476-s2.xlsx]

## Sheet: Main screen
Rusan Lab Reference (Cross #)	Y187 Strain #	Y187 Name	Y187 AA start	Y187 AA end	Y2HGold Strain #	Y2HGold Name	Y2HGold AA start	Y2HGold AA end	DDO	QDO	DDOXA	QDOXA	AD Autoactivator	BD Autoactivator	Interacts?
1069	2	Ana1	1	497	2	Ana1	1	497	3	0	0				0
5581	2	Ana1	1	497	3	Ana1	498	875	3	0	0				0
12182	2	Ana1	1	497	4	Ana1	876	1310	3	0	0				0
589	2	Ana1	1	497	5	Ana1	1311	1729	3	0	0				0
1165	2	Ana1	1	497	6	Ana2	FL		3	3	2			1
5863	2	Ana1	1	497	7	Ana2	1	176	3	2	3			1
5907	2	Ana1	1	497	8	Ana2	177	420	3	1	1	0			0
37214	2	Ana1	1	497	8	Ana2	177	420	3	1	1	0			0
3459	2	Ana1	1	497	9	Ana3	FL		3	0	0				0
14390	2	Ana1	1	497	10	Ana3	1	713	3	0	0				0
1357	2	Ana1	1	497	11	Ana3	714	1041	3	0	0				0
397	2	Ana1	1	497	12	Ana3	1042	1560	3	0	0				0
23573	2	Ana1	1	497	13	Ana3	1562	1977	2	0	0	0			0
26834	2	Ana1	1	497	13	Ana3	1562	1977	3	0	0				0
4323	2	Ana1	1	497	14	Sas-4	FL		3	0	0				0
109	2	Ana1	1	497	15	Sas-4	1	347	3	0	0				0
1453	2	Ana1	1	497	16	Sas-4	348	707	3	0	0				0
205	2	Ana1	1	497	18	Sas-6	1	472	3	0	0				0
867	2	Ana1	1	497	19	Asl	FL		3	2	2			1
771	2	Ana1	1	497	20	Asl	1	357	3	3	2			1
493	2	Ana1	1	497	21	Asl	358	625	3	0	0				0
3757	2	Ana1	1	497	22	Asl	626	994	3	0	0				0
4803	2	Ana1	1	497	23	PLP	FL		3	0	0				0
7923	2	Ana1	1	497	24	PLP	1	583	3	0	0				0
8211	2	Ana1	1	497	25	PLP	584	1376	3	1	0	0			0
8115	2	Ana1	1	497	26	PLP	1377	1811	3	0	0				0
7539	2	Ana1	1	497	27	PLP	1812	2538	3	0	0				0
301	2	Ana1	1	497	28	PLP	2539	2895	3	0	0				0
4707	2	Ana1	1	497	29	CEP135/Bld10	FL		3	0	0				0
2883	2	Ana1	1	497	30	CEP135/Bld10	1	490	3	0	0				0
37933	2	Ana1	1	497	30	CEP135/Bld10	1	490	3	0	0	0			0
4419	2	Ana1	1	497	31	CEP135/Bld10	491	1059	3	0	0				0
1539	2	Ana1	1	497	32	CP110	1	549	3	0	0				0
1923	2	Ana1	1	497	34	CEP97	FL		3	0	0				0
3843	2	Ana1	1	497	35	CEP97	1	351	3	0	0				0
6771	2	Ana1	1	497	36	CEP97	352	513	3	0	0				0
1635	2	Ana1	1	497	37	CEP97	514	806	3	0	0				0
5283	2	Ana1	1	497	38	Polo	FL		3	0	0				0
2019	2	Ana1	1	497	39	Polo	1	339	3	0	0				0
3651	2	Ana1	1	497	40	Polo	340	576	3	0	0				0
8787	2	Ana1	1	497	41	Plk4/SAK	FL		3	3	3			1
23574	2	Ana1	1	497	41	Plk4/SAK	FL		3	3	3	3		1
39946	2	Ana1	1	497	43	Plk4/SAK	382	602	3	0	0				0
39945	2	Ana1	1	497	44	Plk4/SAK	603	769	3	0	0				0
6099	2	Ana1	1	497	47	Aurora A	1	411	3	0	0				0
3171	2	Ana1	1	497	52	Cnn	FL		3	0	0				0
6003	2	Ana1	1	497	53	Cnn	1	365	3	1	1	0			0
6963	2	Ana1	1	497	54	Cnn	366	697	3	0	0				0
23575	2	Ana1	1	497	55	Cnn	698	1148	3	0	0	0		1
37755	2	Ana1	1	497	55	Cnn	698	1148	3	2	1	0		1
3267	2	Ana1	1	497	56	Spd2	FL		3	0	0				0
3939	2	Ana1	1	497	57	Spd2	1	663	3	0	0				0
2211	2	Ana1	1	497	58	Spd2	664	1146	3	0	0				0
1731	2	Ana1	1	497	59	TACC	FL		3	3	3			1
8595	2	Ana1	1	497	60	TACC	1	505	3	3	2	3		1
4515	2	Ana1	1	497	61	TACC	506	1063	3	0	0				0
37844	2	Ana1	1	497	62	TACC	1064	1308	3	2	1	0		1
3555	2	Ana1	1	497	78	Lk6	FL		3	0	0				0
2787	2	Ana1	1	497	79	Lk6	1	498	3	0	0				0
2691	2	Ana1	1	497	80	Lk6	499	1142	3	0	0				0
9816	2	Ana1	1	497	100	Nek2	FL		3	1	0	0		1
9864	2	Ana1	1	497	100	Nek2	FL		3	3	1			1
10344	2	Ana1	1	497	101	Nek2	1	314	3	2	1			1
6195	2	Ana1	1	497	102	Nek2	315	735	3	0	0				0
21024	2	Ana1	1	497	207	beta-tub56D	FL		3	0	0	0			0
33057	2	Ana1	1	497	207	beta-tub56D	FL		3	0	0	0			0
13430	2	Ana1	1	497	208	alpha-tub84B	FL		3	0	0				0
8701	2	Ana1	1	497	210	EMPTY VECTOR			3	0	0				0
28082	2	Ana1	1	497	210	EMPTY VECTOR			3	0	0				0
13814	2	Ana1	1	497	241	CP110	1	325	3	0	0				0
27794	2	Ana1	1	497	241	CP110	1	325	3	0	0				0
33083	2	Ana1	1	497	241	CP110	1	325	3	0	0	0			0
27506	2	Ana1	1	497	242	CP110	326	549	3	0	0				0
26257	2	Ana1	1	497	262	Capon-like	580	626	3	2	2			1
26353	2	Ana1	1	497	263	Syntaxin A	33	117	3	0	0				0
1081	3	Ana1	498	875	2	Ana1	1	497	3	0	0		1
5593	3	Ana1	498	875	3	Ana1	498	875	3	3	3	3	1
12183	3	Ana1	498	875	4	Ana1	876	1310	3	3	3		1
40022	3	Ana1	498	875	5	Ana1	1311	1729	3	3	3	3	1
1177	3	Ana1	498	875	6	Ana2	FL		3	3	2		1	1
5869	3	Ana1	498	875	7	Ana2	1	176	3	3	3		1	1
5908	3	Ana1	498	875	8	Ana2	177	420	3	3	3	3	1
3460	3	Ana1	498	875	9	Ana3	FL		3	0	0		1		0
14391	3	Ana1	498	875	10	Ana3	1	713	3	0	0		1
17753	3	Ana1	498	875	10	Ana3	1	713	3	0	0		1
1369	3	Ana1	498	875	11	Ana3	714	1041	3	0	0		1
409	3	Ana1	498	875	12	Ana3	1042	1560	3	0	0		1
23587	3	Ana1	498	875	13	Ana3	1562	1977	2	0	0	0	1		0
26835	3	Ana1	498	875	13	Ana3	1562	1977	3	2	0		1
4324	3	Ana1	498	875	14	Sas-4	FL		3	3	2	2	1
121	3	Ana1	498	875	15	Sas-4	1	347	3	3	2		1
1465	3	Ana1	498	875	16	Sas-4	348	707	3	3	3	3	1
217	3	Ana1	498	875	18	Sas-6	1	472	3	2	1	1	1
868	3	Ana1	498	875	19	Asl	FL		2	2	3		1	1
772	3	Ana1	498	875	20	Asl	1	357	3	2	2		1	1
505	3	Ana1	498	875	21	Asl	358	625	3	3	3	2	1
3769	3	Ana1	498	875	22	Asl	626	994	3	3	3	3	1
4804	3	Ana1	498	875	23	PLP	PLP F		3	0	0		1
7924	3	Ana1	498	875	24	PLP	1	583	3	0	0		1
8212	3	Ana1	498	875	25	PLP	584	1376	3	3	3		1
8116	3	Ana1	498	875	26	PLP	1377	1811	3	3	3		1
7540	3	Ana1	498	875	27	PLP	1812	2538	3	3	3		1
313	3	Ana1	498	875	28	PLP	2539	2895	3	3	0	0	1
4708	3	Ana1	498	875	29	CEP135/Bld10	FL		3	3	3	3	1
2884	3	Ana1	498	875	30	CEP135/Bld10	1	490	3	3	3	3	1
4420	3	Ana1	498	875	31	CEP135/Bld10	491	1059	3	3	3	3	1
1540	3	Ana1	498	875	32	CP110	1	549	3	0	0		1
1924	3	Ana1	498	875	34	CEP97	FL		3	0	0		1
3844	3	Ana1	498	875	35	CEP97	1	351	3	3	3	3	1
6772	3	Ana1	498	875	36	CEP97	352	513	3	3	2		1
1636	3	Ana1	498	875	37	CEP97	514	806	3	0	0		1
5284	3	Ana1	498	875	38	Polo	FL		3	0	0		1
2020	3	Ana1	498	875	39	Polo	1	339	3	0	0		1
3652	3	Ana1	498	875	40	Polo	340	576	3	0	0		1
8788	3	Ana1	498	875	41	Plk4/SAK	FL		3	3	3		1	1
964	3	Ana1	498	875	42	Plk4/SAK	1	381					1	1
4036	3	Ana1	498	875	43	Plk4/SAK	382	602	3	0	0		1
2308	3	Ana1	498	875	44	Plk4/SAK	603	769	3	1	1	1	1
6100	3	Ana1	498	875	47	Aurora A	1	411	3	3	3		1
3172	3	Ana1	498	875	52	Cnn	FL		3	3	0	0	1
6004	3	Ana1	498	875	53	Cnn	1	365	3	3	3	3	1
6964	3	Ana1	498	875	54	Cnn	366	697	3	3	3		1
3268	3	Ana1	498	875	56	Spd2	FL		3	0	0		1
3940	3	Ana1	498	875	57	Spd2	1	663	3	1	0	0	1
2212	3	Ana1	498	875	58	Spd2	664	1146	3	3	3	3	1
1732	3	Ana1	498	875	59	TACC	FL		3	3	3		1	1
8596	3	Ana1	498	875	60	TACC	1	505	2	2	2	3	1	1
4516	3	Ana1	498	875	61	TACC	506	1063	3	3	1	0	1
3556	3	Ana1	498	875	78	Lk6	FL		3	0	0		1
2788	3	Ana1	498	875	79	Lk6	1	498	3	3	3	3	1
2692	3	Ana1	498	875	80	Lk6	499	1142	3	3	1	0	1
9817	3	Ana1	498	875	100	Nek2	FL		3	3	2	2	1	1
9865	3	Ana1	498	875	100	Nek2	FL		3	3	3		1	1
10345	3	Ana1	498	875	101	Nek2	1	314	3	3	3		1	1
6196	3	Ana1	498	875	102	Nek2	315	735	3	3	2		1
21025	3	Ana1	498	875	207	beta-tub56D	FL		3	0	0		1
13431	3	Ana1	498	875	208	alpha-tub84B	FL		3	0	0		1
8713	3	Ana1	498	875	210	EMPTY VECTOR			3	3	3		1
28083	3	Ana1	498	875	210	EMPTY VECTOR			3	3	3		1
13815	3	Ana1	498	875	241	CP110	1	325	3	0	0		1
27795	3	Ana1	498	875	241	CP110	1	325	3	0	0		1
23588	3	Ana1	498	875	242	CP110	326	549	3	2	0	0	1
27507	3	Ana1	498	875	242	CP110	326	549	3	3	0		1
26258	3	Ana1	498	875	262	Capon-like	580	626	3	3	3		1	1
26354	3	Ana1	498	875	263	Syntaxin A	33	117	3	3	3		1
1093	4	Ana1	876	1310	2	Ana1	1	497	3	0	0				0
5605	4	Ana1	876	1310	3	Ana1	498	875	3	3	2	2			2
33614	4	Ana1	876	1310	3	Ana1	498	875	3	3	3	2			2
12184	4	Ana1	876	1310	4	Ana1	876	1310	3	3	3	3			3
33045	4	Ana1	876	1310	4	Ana1	876	1310	3	3	3	3			3
613	4	Ana1	876	1310	5	Ana1	1311	1729	3	3	2	2			2
33615	4	Ana1	876	1310	5	Ana1	1311	1729	3	3	3	3			3
1189	4	Ana1	876	1310	6	Ana2	FL		3	3	2			1
5875	4	Ana1	876	1310	7	Ana2	1	176	3	3	2			1
5909	4	Ana1	876	1310	8	Ana2	177	420	3	3	2	1			1
33360	4	Ana1	876	1310	8	Ana2	177	420	3	3	3	3			3
33361	4	Ana1	876	1310	8	Ana2	177	420	3	3	3	3			3
37215	4	Ana1	876	1310	8	Ana2	177	420	3	3	2	1			1
3461	4	Ana1	876	1310	9	Ana3	FL		3	0	0				0
14392	4	Ana1	876	1310	10	Ana3	1	713	3	0	0				0
17754	4	Ana1	876	1310	10	Ana3	1	713	3	0	0				0
1381	4	Ana1	876	1310	11	Ana3	714	1041	3	0	0				0
421	4	Ana1	876	1310	12	Ana3	1042	1560	3	0	0				0
23593	4	Ana1	876	1310	13	Ana3	1562	1977	2	0	0	0			0
26836	4	Ana1	876	1310	13	Ana3	1562	1977	2	0	0				0
4325	4	Ana1	876	1310	14	Sas-4	FL		3	3	3	3			3
33616	4	Ana1	876	1310	14	Sas-4	FL		2	2	2	2			2
33638	4	Ana1	876	1310	14	Sas-4	FL		2	2	2	2			2
133	4	Ana1	876	1310	15	Sas-4	1	347	3	1	1	0			0
1477	4	Ana1	876	1310	16	Sas-4	348	707	3	3	3	3			3
33617	4	Ana1	876	1310	16	Sas-4	348	707	3	3	3	3			3
229	4	Ana1	876	1310	18	Sas-6	1	472	3	1	0	0			0
869	4	Ana1	876	1310	19	Asl	FL		1	2	3			1
773	4	Ana1	876	1310	20	Asl	1	357	3	2	2			1
517	4	Ana1	876	1310	21	Asl	358	625	3	0	0				0
3781	4	Ana1	876	1310	22	Asl	626	994	3	3	3	3			3
31445	4	Ana1	876	1310	22	Asl	626	994	1	1	1	1			1
31451	4	Ana1	876	1310	22	Asl	626	994	1	1	1	1			1
31485	4	Ana1	876	1310	22	Asl	626	994	2	3	3	3			3
31491	4	Ana1	876	1310	22	Asl	626	994	1	1	1	1			1
4805	4	Ana1	876	1310	23	PLP	FL		3	0	0				0
7925	4	Ana1	876	1310	24	PLP	1	583	3	0	0				0
8213	4	Ana1	876	1310	25	PLP	584	1376	3	2	0	0			0
8117	4	Ana1	876	1310	26	PLP	1377	1811	3	3	1	0
18027	4	Ana1	876	1310	26	PLP	1377	1811	3	3	2	2			2
33464	4	Ana1	876	1310	26	PLP	1377	1811	3	3	3	2			2
33618	4	Ana1	876	1310	26	PLP	1377	1811	3	3	2	2			2
7541	4	Ana1	876	1310	27	PLP	1812	2538	3	0	0				0
325	4	Ana1	876	1310	28	PLP	2539	2895	3	2	2	0			0
18026	4	Ana1	876	1310	28	PLP	2539	2895	3	3	1	1			1
23465	4	Ana1	876	1310	28	PLP	2539	2895	3	3	2	1			1
26103	4	Ana1	876	1310	28	PLP	2539	2895	3	2	1	1			1
4709	4	Ana1	876	1310	29	CEP135/Bld10	FL		3	0	0				0
2885	4	Ana1	876	1310	30	CEP135/Bld10	1	490	3	0	0	0			0
37934	4	Ana1	876	1310	30	CEP135/Bld10	1	490	3	3	0	0			0
4421	4	Ana1	876	1310	31	CEP135/Bld10	491	1059	3	3	2	0			0
1541	4	Ana1	876	1310	32	CP110	1	549	3	0	0				0
1925	4	Ana1	876	1310	34	CEP97	FL		3	0	0				0
3845	4	Ana1	876	1310	35	CEP97	1	351	3	0	0				0
6773	4	Ana1	876	1310	36	CEP97	352	513	3	0	0				0
1637	4	Ana1	876	1310	37	CEP97	514	806	3	0	0				0
5285	4	Ana1	876	1310	38	Polo	FL		3	0	0				0
2021	4	Ana1	876	1310	39	Polo	1	339	3	0	0				0
3653	4	Ana1	876	1310	40	Polo	340	576	3	0	0				0
8789	4	Ana1	876	1310	41	Plk4/SAK	FL		3	3	2			1
4037	4	Ana1	876	1310	43	Plk4/SAK	382	602	3	0	0				0
2309	4	Ana1	876	1310	44	Plk4/SAK	603	769	3	0	0				0
6101	4	Ana1	876	1310	47	Aurora A	1	411	3	3	2	2			2
33619	4	Ana1	876	1310	47	Aurora A	1	411	2	2	1	1			1
3173	4	Ana1	876	1310	52	Cnn	FL		3	3	0	0			0
6005	4	Ana1	876	1310	53	Cnn	1	365	3	3	3	3			3
33620	4	Ana1	876	1310	53	Cnn	1	365	3	3	3	3			3
6965	4	Ana1	876	1310	54	Cnn	366	697	3	1	0	0			0
37756	4	Ana1	876	1310	55	Cnn	698	1148	3	3	3	3		1
3269	4	Ana1	876	1310	56	Spd2	FL		3	0	0				0
3941	4	Ana1	876	1310	57	Spd2	1	663	3	0	0				0
2213	4	Ana1	876	1310	58	Spd2	664	1146	3	0	0				0
1733	4	Ana1	876	1310	59	TACC	FL		3	3	3			1
8597	4	Ana1	876	1310	60	TACC	1	505	2	3	2	3		1
4517	4	Ana1	876	1310	61	TACC	506	1063	3	0	0				0
37845	4	Ana1	876	1310	62	TACC	1064	1308	3	3	3	3		1
3557	4	Ana1	876	1310	78	Lk6	FL		3	0	0				0
2789	4	Ana1	876	1310	79	Lk6	1	498	3	0	0				0
2693	4	Ana1	876	1310	80	Lk6	499	1142	3	0	0				0
9818	4	Ana1	876	1310	100	Nek2	FL		3	2	0	0		1
9866	4	Ana1	876	1310	100	Nek2	FL		3	3	1			1
10346	4	Ana1	876	1310	101	Nek2	1	314	3	2	1			1
6197	4	Ana1	876	1310	102	Nek2	315	735	3	3	2	2			2
33738	4	Ana1	876	1310	102	Nek2	315	735	3	3	3	2			2
33739	4	Ana1	876	1310	102	Nek2	315	735	3	3	3	2			2
21026	4	Ana1	876	1310	207	beta-tub56D	FL		3	0	0				0
33285	4	Ana1	876	1310	207	beta-tub56D	FL		3	0	0	0			0
13432	4	Ana1	876	1310	208	alpha-tub84B	FL		3	0	0				0
8725	4	Ana1	876	1310	210	EMPTY VECTOR	N/A		3	0	0				0
28084	4	Ana1	876	1310	210	EMPTY VECTOR	N/A		3	0	0				0
13816	4	Ana1	876	1310	241	CP110 Fragment 1	1	325	3	0	0				0
27796	4	Ana1	876	1310	241	CP110 Fragment 1	1	325	3	0	0				0
23594	4	Ana1	876	1310	242	CP110 Fragment 2	326	549	3	0	0	0			0
27508	4	Ana1	876	1310	242	CP110 Fragment 2	326	549	3	0	0				0
26259	4	Ana1	876	1310	262	Capon-like	580	626	3	2	2			1
26355	4	Ana1	876	1310	263	Syntaxin 1A	33	117	3	0	0				0
1105	5	Ana1	1311	1729	2	Ana1	1	497	3	0	0				0
40023	5	Ana1	1311	1729	3	Ana1	498	875	3	2	1	1			1
40024	5	Ana1	1311	1729	3	Ana1	498	875	3	3	3	2			2
40025	5	Ana1	1311	1729	3	Ana1	498	875	3	3	2	1			1
40026	5	Ana1	1311	1729	3	Ana1	498	875	3	2	2	2			2
12192	5	Ana1	1311	1729	4	Ana1	876	1310	3	0	0				0
625	5	Ana1	1311	1729	5	Ana1	1311	1729	3	3	3	3			3
33740	5	Ana1	1311	1729	5	Ana1	1311	1729	2	2	2	2			2
33741	5	Ana1	1311	1729	5	Ana1	1311	1729	1	1	1	1			1
1201	5	Ana1	1311	1729	6	Ana2	FL		3	3	3			1
5881	5	Ana1	1311	1729	7	Ana2	1	176	3	3	3			1
5917	5	Ana1	1311	1729	8	Ana2	177	420	3	3	3	3			3
33630	5	Ana1	1311	1729	8	Ana2	177	420	2	2	2	2			2
37216	5	Ana1	1311	1729	8	Ana2	177	420	3	3	3	3			3
38331	5	Ana1	1311	1729	8	Ana2	177	420	3	3	3	3			3
38332	5	Ana1	1311	1729	8	Ana2	177	420	3	3	3	3			3
38333	5	Ana1	1311	1729	8	Ana2	177	420	3	3	3	3			3
3469	5	Ana1	1311	1729	9	Ana3	FL		3	0	0				0
14400	5	Ana1	1311	1729	10	Ana3	1	713	3	0	0				0
17762	5	Ana1	1311	1729	10	Ana3	1	713	3	0	0				0
1393	5	Ana1	1311	1729	11	Ana3	714	1041	3	0	0				0
433	5	Ana1	1311	1729	12	Ana3	1042	1560	3	0	0				0
23601	5	Ana1	1311	1729	13	Ana3	1562	1977	2	3	2	2			2
26837	5	Ana1	1311	1729	13	Ana3	1562	1977	3	3	3				2
29428	5	Ana1	1311	1729	13	Ana3	1562	1977	2	2	2	2			2
4333	5	Ana1	1311	1729	14	Sas-4	FL		3	3	3	3			3
33631	5	Ana1	1311	1729	14	Sas-4	FL		2	2	2	2			2
33639	5	Ana1	1311	1729	14	Sas-4	FL		3	3	3	3			3
145	5	Ana1	1311	1729	15	Sas-4	1	347	3	3	3	3			3
33632	5	Ana1	1311	1729	15	Sas-4	1	347	3	3	3	3			3
1489	5	Ana1	1311	1729	16	Sas-4	348	707	3	3	1	2			1
33502	5	Ana1	1311	1729	16	Sas-4	348	707	3	2	1	1			1
33503	5	Ana1	1311	1729	16	Sas-4	348	707	3	2	1	1			1
33504	5	Ana1	1311	1729	16	Sas-4	348	707	3	3	1	1			1
241	5	Ana1	1311	1729	18	Sas-6	1	472	3	3	1	1			1
33505	5	Ana1	1311	1729	18	Sas-6	1	472	3	3	2	1			1
33506	5	Ana1	1311	1729	18	Sas-6	1	472	3	3	2	1			1
33507	5	Ana1	1311	1729	18	Sas-6	1	472	3	3	1	1			1
33508	5	Ana1	1311	1729	18	Sas-6	1	472	3	3	2	1			1
877	5	Ana1	1311	1729	19	Asl	FL		3	3	3			1
781	5	Ana1	1311	1729	20	Asl	1	357	2	2	2			1
529	5	Ana1	1311	1729	21	Asl	358	625	3	1	2	0			0
3793	5	Ana1	1311	1729	22	Asl	626	994	3	3	3	3			3
30690	5	Ana1	1311	1729	22	Asl	626	994	1	2	2	2			2
31925	5	Ana1	1311	1729	22	Asl	626	994	2	2	2	2			2
31931	5	Ana1	1311	1729	22	Asl	626	994	2	2	2	2			2
31965	5	Ana1	1311	1729	22	Asl	626	994	3	3	3	3			3
31971	5	Ana1	1311	1729	22	Asl	626	994	3	3	3	3			3
4813	5	Ana1	1311	1729	23	PLP	FL		3	0	0
7933	5	Ana1	1311	1729	24	PLP	1	583	3	0	0
8221	5	Ana1	1311	1729	25	PLP	584	1376	3	3	3	3			3
33633	5	Ana1	1311	1729	25	PLP	584	1376	3	3	3	3			3
8125	5	Ana1	1311	1729	26	PLP	1377	1811	3	3	3	1			1
33383	5	Ana1	1311	1729	26	PLP	1377	1811	3	3	3	3			3
33384	5	Ana1	1311	1729	26	PLP	1377	1811	3	3	3	3			3
7549	5	Ana1	1311	1729	27	PLP	1812	2538	3	1	0	0
337	5	Ana1	1311	1729	28	PLP	2539	2895	3	3	3	3			3
23295	5	Ana1	1311	1729	28	PLP	2539	2895	3	3	2	2			2
23470	5	Ana1	1311	1729	28	PLP	2539	2895	3	3	2	2			2
4717	5	Ana1	1311	1729	29	CEP135/Bld10	FL		3	3	0	0			0
2893	5	Ana1	1311	1729	30	CEP135/Bld10	1	490	3	3	2	2			2
33634	5	Ana1	1311	1729	30	CEP135/Bld10	1	490	2	2	1	1			1
33746	5	Ana1	1311	1729	30	CEP135/Bld10	1	490	2	2	1	1			1
33747	5	Ana1	1311	1729	30	CEP135/Bld10	1	490	3	3	2	2			2
33752	5	Ana1	1311	1729	30	CEP135/Bld10	1	490	3	3	3	3			3
33753	5	Ana1	1311	1729	30	CEP135/Bld10	1	490	3	3	3	3			3
37935	5	Ana1	1311	1729	30	CEP135/Bld10	1	490	3	3	3	3			3
4429	5	Ana1	1311	1729	31	CEP135/Bld10	491	1059	3	3	3	1			1
33385	5	Ana1	1311	1729	31	CEP135/Bld10	491	1059	3	3	3	3			3
33386	5	Ana1	1311	1729	31	CEP135/Bld10	491	1059	3	3	3	3			3
1549	5	Ana1	1311	1729	32	CP110	1	549	3	0	0
1933	5	Ana1	1311	1729	34	CEP97	FL		3	0	0
6781	5	Ana1	1311	1729	36	CEP97	352	513	3	0	0
40529	5	Ana1	1311	1729	37	CEP97	514	806	3	0	0
40531	5	Ana1	1311	1729	38	Polo	FL		3	0	0
40530	5	Ana1	1311	1729	39	Polo	1	339	3	0	0
3661	5	Ana1	1311	1729	40	Polo	340	576	3	3	2	1			1
33509	5	Ana1	1311	1729	40	Polo	340	576	3	2	1	1			1
33510	5	Ana1	1311	1729	40	Polo	340	576	3	3	2	2			2
33511	5	Ana1	1311	1729	40	Polo	340	576	3	3	2	2			2
33512	5	Ana1	1311	1729	40	Polo	340	576	3	3	1	2			2
8797	5	Ana1	1311	1729	41	Plk4/SAK	FL		3	3	3			1
4045	5	Ana1	1311	1729	43	Plk4/SAK	382	602	3	0	0				0
2317	5	Ana1	1311	1729	44	Plk4/SAK	603	769	3	1	3	1			1
33513	5	Ana1	1311	1729	44	Plk4/SAK	603	769	3	1	1	1			1
33514	5	Ana1	1311	1729	44	Plk4/SAK	603	769	3	1	1	1			1
33515	5	Ana1	1311	1729	44	Plk4/SAK	603	769	3	1	1	1			1
33516	5	Ana1	1311	1729	44	Plk4/SAK	603	769	3	1	1	1			1
6109	5	Ana1	1311	1729	47	Aurora A	1	411	3	3	3	3			3
33748	5	Ana1	1311	1729	47	Aurora A	1	411	1	1	1	1			1
3181	5	Ana1	1311	1729	52	Cnn	FL		3	3	0	0
6013	5	Ana1	1311	1729	53	Cnn	1	365	3	3	3	3			3
33622	5	Ana1	1311	1729	53	Cnn	1	365	2	2	2	2			2
6973	5	Ana1	1311	1729	54	Cnn	366	697	3	3	3	3			3
33623	5	Ana1	1311	1729	54	Cnn	366	697	3	3	3	3			3
37757	5	Ana1	1311	1729	55	Cnn	698	1148	3	3	3	3		1
3277	5	Ana1	1311	1729	56	Spd2	FL		3	0	0				0
3949	5	Ana1	1311	1729	57	Spd2	1	663	3	0	0				0
2221	5	Ana1	1311	1729	58	Spd2	664	1146	3	3	3	2			2
33624	5	Ana1	1311	1729	58	Spd2	664	1146	3	3	2	2			2
1741	5	Ana1	1311	1729	59	TACC	FL		3	3	3			1
40583	5	Ana1	1311	1729	60	TACC	1	505	3	3	2	3		1
40582	5	Ana1	1311	1729	61	TACC	506	1063	3	0	0				0
37846	5	Ana1	1311	1729	62	TACC	1064	1308	3	3	3	3		1
3565	5	Ana1	1311	1729	78	Lk6	FL		3	0	0				0
2797	5	Ana1	1311	1729	79	Lk6	1	498	3	3	3	2			2
2701	5	Ana1	1311	1729	80	Lk6	499	1142	3	0	0				0
9820	5	Ana1	1311	1729	100	Nek2	FL		3	3	1	1		1
9874	5	Ana1	1311	1729	100	Nek2	FL		3	3	3			1
10354	5	Ana1	1311	1729	101	Nek2	1	314	3	2	2			1
6205	5	Ana1	1311	1729	102	Nek2	315	735	3	3	3	3			3
33750	5	Ana1	1311	1729	102	Nek2	315	735	2	2	2	2			2
33751	5	Ana1	1311	1729	102	Nek2	315	735	2	2	2	2			2
21034	5	Ana1	1311	1729	207	beta-tub56D	FL		3	0	0				0
13440	5	Ana1	1311	1729	208	alpha-tub84B	FL		3	0	0				0
8737	5	Ana1	1311	1729	210	EMPTY VECTOR	N/A		3	0	0				0
28085	5	Ana1	1311	1729	210	EMPTY VECTOR	N/A		3	0	0				0
13824	5	Ana1	1311	1729	241	CP110 Fragment 1	1	325	3	2	3				3
26013	5	Ana1	1311	1729	241	CP110 Fragment 1	1	325	3	1	2	2			2
26062	5	Ana1	1311	1729	241	CP110 Fragment 1	1	325	3	1	1	0			0
27797	5	Ana1	1311	1729	241	CP110 Fragment 1	1	325	3	2	1				1
29556	5	Ana1	1311	1729	241	CP110 Fragment 1	1	325	3	1	1	0			0
33084	5	Ana1	1311	1729	241	CP110 Fragment 1	1	325	3	0	2	0			0
23602	5	Ana1	1311	1729	242	CP110 Fragment 2	326	549	3	0	0	0			0
27509	5	Ana1	1311	1729	242	CP110 Fragment 2	326	549	3	0	0				0
26260	5	Ana1	1311	1729	262	Capon-like	580	626	3	3	3			1
26356	5	Ana1	1311	1729	263	Syntaxin 1A	33	117	3	0	0				0
1117	7	Ana2	1	176	2	Ana1	1	497	3	0	0				0
35617	7	Ana2	1	176	2	Ana1	1	497	3	0	0	0			0
5629	7	Ana2	1	176	3	Ana1	498	875	3	0	1	0			0
35618	7	Ana2	1	176	3	Ana1	498	875	3	0	0	0			0
12193	7	Ana2	1	176	4	Ana1	876	1310	3	0	0				0
35619	7	Ana2	1	176	4	Ana1	876	1310	3	2	0	0			0
637	7	Ana2	1	176	5	Ana1	1311	1729	3	0	0				0
35620	7	Ana2	1	176	5	Ana1	1311	1729	3	1	0	0			0
1213	7	Ana2	1	176	6	Ana2	FL		3	3	3			1
5887	7	Ana2	1	176	7	Ana2	1	176	3	3	3			1
5918	7	Ana2	1	176	8	Ana2	177	420	3	3	1	1			1
33387	7	Ana2	1	176	8	Ana2	177	420	3	3	3	3			3
33396	7	Ana2	1	176	8	Ana2	177	420	3	3	2	2			2
35621	7	Ana2	1	176	8	Ana2	177	420	3	3	3	2			2
37217	7	Ana2	1	176	8	Ana2	177	420	3	3	1	1			1
38313	7	Ana2	1	176	8	Ana2	177	420	3	3	0	0			0
38314	7	Ana2	1	176	8	Ana2	177	420	3	3	0	0			0
38315	7	Ana2	1	176	8	Ana2	177	420	3	3	1	0			0
38339	7	Ana2	1	176	8	Ana2	177	420	3	3	0	0			0
38340	7	Ana2	1	176	8	Ana2	177	420	3	3	0	0			0
38341	7	Ana2	1	176	8	Ana2	177	420	3	3	0	0			0
3470	7	Ana2	1	176	9	Ana3	FL		3	0	0				0
35622	7	Ana2	1	176	9	Ana3	FL		3	0	0	0			0
14401	7	Ana2	1	176	10	Ana3	1	713	2	0	0				0
17763	7	Ana2	1	176	10	Ana3	1	713	2	0	0				0
35623	7	Ana2	1	176	10	Ana3	1	713	3	0	0	0			0
1405	7	Ana2	1	176	11	Ana3	714	1041	3	0	0				0
35624	7	Ana2	1	176	11	Ana3	714	1041	3	0	0	0			0
445	7	Ana2	1	176	12	Ana3	1042	1560	3	0	0				0
35625	7	Ana2	1	176	12	Ana3	1042	1560	3	0	0	0			0
23603	7	Ana2	1	176	13	Ana3	1562	1977	1	0	0	0			0
26841	7	Ana2	1	176	13	Ana3	1562	1977	3	0	0				0
35626	7	Ana2	1	176	13	Ana3	1562	1977	1	0	0	0			0
4334	7	Ana2	1	176	14	Sas-4	FL		3	2	1				1
33382	7	Ana2	1	176	14	Sas-4	FL		3	3	3	3			3
33397	7	Ana2	1	176	14	Sas-4	FL		3	2	2	1			1
35627	7	Ana2	1	176	14	Sas-4	FL		3	3	0	1			0
38322	7	Ana2	1	176	14	Sas-4	FL		3	3	0	0			0
38323	7	Ana2	1	176	14	Sas-4	FL		3	2	0	0			0
38324	7	Ana2	1	176	14	Sas-4	FL		3	2	0	0			0
157	7	Ana2	1	176	15	Sas-4	1	347	3	0	0				0
35628	7	Ana2	1	176	15	Sas-4	1	347	3	0	0	0			0
1501	7	Ana2	1	176	16	Sas-4	348	707	3	0	0				0
35629	7	Ana2	1	176	16	Sas-4	348	707	3	0	0	0			0
253	7	Ana2	1	176	18	Sas-6	1	472	3	0	0				0
35630	7	Ana2	1	176	18	Sas-6	1	472	3	0	0	0			0
878	7	Ana2	1	176	19	Asl	FL		2	2	2			1
782	7	Ana2	1	176	20	Asl	1	357	1	1	1			1
541	7	Ana2	1	176	21	Asl	358	625	3	0	0				0
35631	7	Ana2	1	176	21	Asl	358	625	3	0	0	0			0
3805	7	Ana2	1	176	22	Asl	626	994	3	3	1	1			1
30694	7	Ana2	1	176	22	Asl	626	994	2	2	0	0			0
33398	7	Ana2	1	176	22	Asl	626	994	3	3	0	0			0
35632	7	Ana2	1	176	22	Asl	626	994	3	3	0	0			0
4814	7	Ana2	1	176	23	PLP	FL		3	0	0				0
35633	7	Ana2	1	176	23	PLP	FL		2	0	0	0			0
7934	7	Ana2	1	176	24	PLP	1	583	3	0	0				0
35634	7	Ana2	1	176	24	PLP	1	583	3	0	0	0			0
8222	7	Ana2	1	176	25	PLP	584	1376	3	1	0	0			0
35635	7	Ana2	1	176	25	PLP	584	1376	3	2	0	0			0
8126	7	Ana2	1	176	26	PLP	1377	1811	3	1	0	0			0
35636	7	Ana2	1	176	26	PLP	1377	1811	3	2	0	0			0
7550	7	Ana2	1	176	27	PLP	1812	2538	3	0	0				0
35637	7	Ana2	1	176	27	PLP	1812	2538	3	1	0	0			0
349	7	Ana2	1	176	28	PLP	2539	2895	3	0	0				0
35638	7	Ana2	1	176	28	PLP	2539	2895	3	0	0	0			0
4718	7	Ana2	1	176	29	CEP135/Bld10	FL		3	0	0				0
35639	7	Ana2	1	176	29	CEP135/Bld10	FL		3	0	0	0			0
2894	7	Ana2	1	176	30	CEP135/Bld10	1	490	3	0	0				0
35640	7	Ana2	1	176	30	CEP135/Bld10	1	490	2	0	0	0			0
37936	7	Ana2	1	176	30	CEP135/Bld10	1	490	3	0	0	0			0
4430	7	Ana2	1	176	31	CEP135/Bld10	491	1059	3	1	0	0			0
35641	7	Ana2	1	176	31	CEP135/Bld10	491	1059	3	0	0	0			0
1550	7	Ana2	1	176	32	CP110	1	549	3	0	0				0
35642	7	Ana2	1	176	32	CP110	1	549	3	0	0	0			0
1934	7	Ana2	1	176	34	CEP97	FL		3	0	0				0
35643	7	Ana2	1	176	34	CEP97	FL		3	0	0	0			0
3854	7	Ana2	1	176	35	CEP97	1	351	3	0	0				0
35644	7	Ana2	1	176	35	CEP97	1	351	3	0	0	0			0
6782	7	Ana2	1	176	36	CEP97	352	513	3	0	0				0
35645	7	Ana2	1	176	36	CEP97	352	513	3	0	0	0			0
1646	7	Ana2	1	176	37	CEP97	514	806	3	0	0				0
35646	7	Ana2	1	176	37	CEP97	514	806	3	0	0	0			0
5294	7	Ana2	1	176	38	Polo	FL		3	0	0				0
35647	7	Ana2	1	176	38	Polo	FL		3	0	0	0			0
2030	7	Ana2	1	176	39	Polo	1	339	3	0	0				0
35648	7	Ana2	1	176	39	Polo	1	339	3	0	0	0			0
3662	7	Ana2	1	176	40	Polo	340	576	3	0	0				0
35649	7	Ana2	1	176	40	Polo	340	576	3	2	0	0			0
8798	7	Ana2	1	176	41	Plk4/SAK	FL		3	3	3			1
4046	7	Ana2	1	176	43	Plk4/SAK	382	602	3	0	0				0
35650	7	Ana2	1	176	43	Plk4/SAK	382	602	3	0	0	0			0
2318	7	Ana2	1	176	44	Plk4/SAK	603	769	3	0	0				0
35651	7	Ana2	1	176	44	Plk4/SAK	603	769	3	1	0	0			0
6110	7	Ana2	1	176	47	Aurora A	1	411	3	1	0	0			0
35653	7	Ana2	1	176	47	Aurora A	1	411	2	1	0	0			0
3182	7	Ana2	1	176	52	Cnn	FL		3	0	0				0
35656	7	Ana2	1	176	52	Cnn	FL		2	0	0	0			0
6014	7	Ana2	1	176	53	Cnn	1	365	3	1	0	0			0
35657	7	Ana2	1	176	53	Cnn	1	365	3	3	2	0			0
6974	7	Ana2	1	176	54	Cnn	366	697	3	1	0	0			0
35658	7	Ana2	1	176	54	Cnn	366	697	3	2	0	0			0
35703	7	Ana2	1	176	55	Cnn	698	1148	3	3	2	1		1
37758	7	Ana2	1	176	55	Cnn	698	1148	3	3	1	1		1
3278	7	Ana2	1	176	56	Spd2	FL		3	0	0				0
35659	7	Ana2	1	176	56	Spd2	FL		3	0	0	0			0
3950	7	Ana2	1	176	57	Spd2	1	663	3	0	0				0
35660	7	Ana2	1	176	57	Spd2	1	663	3	1	0	0			0
2222	7	Ana2	1	176	58	Spd2	664	1146	3	1	0	0			0
35661	7	Ana2	1	176	58	Spd2	664	1146	3	2	0	0			0
1742	7	Ana2	1	176	59	TACC	FL		3	3	3			1
8606	7	Ana2	1	176	60	TACC	1	505	3	3	2	3		1
4526	7	Ana2	1	176	61	TACC	506	1063	3	0	0				0
35662	7	Ana2	1	176	61	TACC	506	1063	3	1	0	0			0
35704	7	Ana2	1	176	62	TACC	1064	1308	3	3	1	0		1
37847	7	Ana2	1	176	62	TACC	1064	1308	3	3	0	0		1
3566	7	Ana2	1	176	78	Lk6	FL		3	0	0				0
35663	7	Ana2	1	176	78	Lk6	FL		3	0	0	0			0
2798	7	Ana2	1	176	79	Lk6	1	498	3	0	0				0
35664	7	Ana2	1	176	79	Lk6	1	498	3	1	0	0			0
2702	7	Ana2	1	176	80	Lk6	499	1142	3	0	0				0
35665	7	Ana2	1	176	80	Lk6	499	1142	3	2	0	0			0
9821	7	Ana2	1	176	100	Nek2	FL		3	1	0	0		1
9875	7	Ana2	1	176	100	Nek2	FL		3	3	0			1
10355	7	Ana2	1	176	101	Nek2	1	314	3	2	0			1
6206	7	Ana2	1	176	102	Nek2	315	735	3	1	0	0			0
35666	7	Ana2	1	176	102	Nek2	315	735	3	0	0	0			0
21035	7	Ana2	1	176	207	beta-tub56D	FL		3	0	0				0
35667	7	Ana2	1	176	207	beta-tub56D	FL		3	0	1	0			0
13441	7	Ana2	1	176	208	alpha-tub84B	FL		2	0	0				0
35668	7	Ana2	1	176	208	alpha-tub84B	FL		3	0	0	0			0
8749	7	Ana2	1	176	210	EMPTY VECTOR	N/A		3	0	0				0
35669	7	Ana2	1	176	210	EMPTY VECTOR	N/A		3	0	0	0			0
13825	7	Ana2	1	176	241	CP110 Fragment 1	1	325	3	0	0				0
27801	7	Ana2	1	176	241	CP110 Fragment 1	1	325	3	0	0				0
35670	7	Ana2	1	176	241	CP110 Fragment 1	1	325	3	0	0	0			0
23604	7	Ana2	1	176	242	CP110 Fragment 2	326	549	3	0	0	0			0
27513	7	Ana2	1	176	242	CP110 Fragment 2	326	549	3	0	1				0
29528	7	Ana2	1	176	242	CP110 Fragment 2	326	549	3	0	0	0			0
35671	7	Ana2	1	176	242	CP110 Fragment 2	326	549	3	0	0	0			0
26264	7	Ana2	1	176	262	Capon-like	580	626	3	3	2			1
26360	7	Ana2	1	176	263	Syntaxin 1A	33	117	3	0	0				0
35674	7	Ana2	1	176	263	Syntaxin 1A	33	117	3	0	0	0			0
1129	8	Ana2	177	420	2	Ana1	1	497	2	0	0				0
35441	8	Ana2	177	420	2	Ana1	1	497	2	0	1	0			0
5641	8	Ana2	177	420	3	Ana1	498	875	2	0	0				0
35442	8	Ana2	177	420	3	Ana1	498	875	2	0	0	0			0
12194	8	Ana2	177	420	4	Ana1	876	1310	2	0	0				0
35443	8	Ana2	177	420	4	Ana1	876	1310	3	0	0	0			0
649	8	Ana2	177	420	5	Ana1	1311	1729	3	1	1	1			1
23596	8	Ana2	177	420	5	Ana1	1311	1729	3	1	0	0			0
35444	8	Ana2	177	420	5	Ana1	1311	1729	3	3	2	1			1
1225	8	Ana2	177	420	6	Ana2	FL		2	2	1			1
5893	8	Ana2	177	420	7	Ana2	1	176	1	1	1			1
5919	8	Ana2	177	420	8	Ana2	177	420	1	2	1	3			3
35445	8	Ana2	177	420	8	Ana2	177	420	3	3	3	3			3
37218	8	Ana2	177	420	8	Ana2	177	420	2	3	3	3			3
3471	8	Ana2	177	420	9	Ana3	FL		1	0	0				0
26014	8	Ana2	177	420	9	Ana3	FL		1	1	1	0			0
35446	8	Ana2	177	420	9	Ana3	FL		1	0	0	0			0
26015	8	Ana2	177	420	10	Ana3	1	713	3	0	0	0			0
35447	8	Ana2	177	420	10	Ana3	1	713	1	0	0	0			0
1417	8	Ana2	177	420	11	Ana3	714	1041	1	0	0				0
35448	8	Ana2	177	420	11	Ana3	714	1041	1	0	0	0			0
457	8	Ana2	177	420	12	Ana3	1042	1560	1	0	0				0
35449	8	Ana2	177	420	12	Ana3	1042	1560	2	0	0	0			0
26016	8	Ana2	177	420	13	Ana3	1562	1977	1	0	0	0			0
26842	8	Ana2	177	420	13	Ana3	1562	1977	3	0	0				0
33706	8	Ana2	177	420	13	Ana3	1562	1977	1	1	0	0			0
33707	8	Ana2	177	420	13	Ana3	1562	1977	2	1	0	0			0
33714	8	Ana2	177	420	13	Ana3	1562	1977	2	1	1	0			0
33715	8	Ana2	177	420	13	Ana3	1562	1977	1	1	0	0			0
4335	8	Ana2	177	420	14	Sas-4	FL		1	1	1				1
26017	8	Ana2	177	420	14	Sas-4	FL		1	2	2	2			2
33524	8	Ana2	177	420	14	Sas-4	FL		1	1	1	2			1
33525	8	Ana2	177	420	14	Sas-4	FL		1	1	1	1			1
33526	8	Ana2	177	420	14	Sas-4	FL		1	1	1	1			1
35451	8	Ana2	177	420	14	Sas-4	FL		2	3	3	3			3
169	8	Ana2	177	420	15	Sas-4	1	347	0	0	0
29841	8	Ana2	177	420	15	Sas-4	1	347	3	1	0	0			0
35452	8	Ana2	177	420	15	Sas-4	1	347	1	0	1	0			0
40966	8	Ana2	177	420	16	Sas-4	348	707	1	0	0				0
40972	8	Ana2	177	420	16	Sas-4	348	707	2	0	0	0			0
265	8	Ana2	177	420	18	Sas-6	1	472	2	1	0	0			0
35454	8	Ana2	177	420	18	Sas-6	1	472	3	2	0	0			0
879	8	Ana2	177	420	19	Asl	FL		1	1	1			1
553	8	Ana2	177	420	21	Asl	358	625	2	0	0				0
35455	8	Ana2	177	420	21	Asl	358	625	3	0	0	0			0
3817	8	Ana2	177	420	22	Asl	626	994	1	2	2	2			2
30698	8	Ana2	177	420	22	Asl	626	994	2	3	2	2			2
30702	8	Ana2	177	420	22	Asl	626	994	2	3	3	3			3
35456	8	Ana2	177	420	22	Asl	626	994	3	3	3	3			3
4815	8	Ana2	177	420	23	PLP	FL		1	0	0				0
18031	8	Ana2	177	420	23	PLP	FL		1	0	0	0			0
7935	8	Ana2	177	420	24	PLP	1	583	1	0	0				0
18030	8	Ana2	177	420	24	PLP	1	583	1	0	0	0			0
26019	8	Ana2	177	420	24	PLP	1	583	2	0	0	0			0
35458	8	Ana2	177	420	24	PLP	1	583	3	0	1	0			0
8223	8	Ana2	177	420	25	PLP	584	1376	1	0	0				0
26020	8	Ana2	177	420	25	PLP	584	1376	1	1	0	0			0
35459	8	Ana2	177	420	25	PLP	584	1376	1	0	0	0			0
8127	8	Ana2	177	420	26	PLP	1377	1811	1	0	0				0
35460	8	Ana2	177	420	26	PLP	1377	1811	3	1	0	0			0
7551	8	Ana2	177	420	27	PLP	1812	2538	1	0	0				0
26021	8	Ana2	177	420	27	PLP	1812	2538	3	0	0	0			0
35461	8	Ana2	177	420	27	PLP	1812	2538	3	0	1	0			0
361	8	Ana2	177	420	28	PLP	2539	2895	1	1	1	1			0
28177	8	Ana2	177	420	28	PLP	2539	2895	3	0	0	0			0
35462	8	Ana2	177	420	28	PLP	2539	2895	1	1	1	0			0
4719	8	Ana2	177	420	29	CEP135/Bld10	FL		1	0	0				0
26022	8	Ana2	177	420	29	CEP135/Bld10	FL		1	0	0	0			0
35463	8	Ana2	177	420	29	CEP135/Bld10	FL		1	0	0	0			0
41070	8	Ana2	177	420	30	CEP135/Bld10	1	490	3	0	0	0			0
41071	8	Ana2	177	420	30	CEP135/Bld10	1	490	2	0	0	0			0
41072	8	Ana2	177	420	30	CEP135/Bld10	1	490	3	0	0	0			0
4431	8	Ana2	177	420	31	CEP135/Bld10	491	1059	1	0	0				0
26024	8	Ana2	177	420	31	CEP135/Bld10	491	1059	2	0	0	0			0
1551	8	Ana2	177	420	32	CP110	1	549	1	0	0				0
35466	8	Ana2	177	420	32	CP110	1	549	2	0	0	0			0
1935	8	Ana2	177	420	34	CEP97	FL		1	0	0				0
26025	8	Ana2	177	420	34	CEP97	FL		2	0	0	0			0
35467	8	Ana2	177	420	34	CEP97	FL		2	0	0	0			0
3855	8	Ana2	177	420	35	CEP97	1	351	1	0	0				0
26026	8	Ana2	177	420	35	CEP97	1	351	2	0	0	0			0
35468	8	Ana2	177	420	35	CEP97	1	351	2	0	0	0			0
6783	8	Ana2	177	420	36	CEP97	352	513	1	0	0				0
26027	8	Ana2	177	420	36	CEP97	352	513	2	0	0	0			0
35469	8	Ana2	177	420	36	CEP97	352	513	2	0	0	0			0
1647	8	Ana2	177	420	37	CEP97	514	806	1	0	0				0
26028	8	Ana2	177	420	37	CEP97	514	806	1	0	0	0			0
35470	8	Ana2	177	420	37	CEP97	514	806	1	0	0	0			0
5295	8	Ana2	177	420	38	Polo	FL		1	0	0				0
26029	8	Ana2	177	420	38	Polo	FL	497	2	0	0	0			0
35471	8	Ana2	177	420	38	Polo	FL		1	0	0	0			0
2031	8	Ana2	177	420	39	Polo	1	339	1	0	0				0
26030	8	Ana2	177	420	39	Polo	1	339	2	0	0	0			0
35472	8	Ana2	177	420	39	Polo	1	339	2	0	0	0			0
3663	8	Ana2	177	420	40	Polo	340	576	1	0	0				0
26031	8	Ana2	177	420	40	Polo	340	576	1	0	0	0			0
35473	8	Ana2	177	420	40	Polo	340	576	2	1	0	0			0
8799	8	Ana2	177	420	41	Plk4/SAK	FL		1	1	0			1
4047	8	Ana2	177	420	43	Plk4/SAK	382	602	1	0	0				0
26032	8	Ana2	177	420	43	Plk4/SAK	382	602	3	0	0	0			0
35474	8	Ana2	177	420	43	Plk4/SAK	382	602	1	0	0	0			0
26033	8	Ana2	177	420	44	Plk4/SAK	603	769	3	0	1	0			0
35475	8	Ana2	177	420	44	Plk4/SAK	603	769	2	1	1	0			0
33692	8	Ana2	177	420	47	Aurora A	1	411	1	1	1	1			1
33695	8	Ana2	177	420	47	Aurora A	1	411	2	2	1	1			1
3183	8	Ana2	177	420	52	Cnn	FL		1	0	0				0
26036	8	Ana2	177	420	52	Cnn	FL		2	0	0	0			0
35480	8	Ana2	177	420	52	Cnn	FL		1	0	0	0			0
6015	8	Ana2	177	420	53	Cnn	1	365	1	1	0				0
26037	8	Ana2	177	420	53	Cnn	1	365	2	2	0	0			0
35481	8	Ana2	177	420	53	Cnn	1	365	3	3	2	1			1
6975	8	Ana2	177	420	54	Cnn	366	697	1	0	0				0
26038	8	Ana2	177	420	54	Cnn	366	697	2	0	0	0			0
35482	8	Ana2	177	420	54	Cnn	366	697	3	1	0	0			0
35527	8	Ana2	177	420	55	Cnn	698	1148	2	2	1	1		1
37759	8	Ana2	177	420	55	Cnn	698	1148	1	2	0	0		1
3279	8	Ana2	177	420	56	Spd2	FL		1	0	0				0
35483	8	Ana2	177	420	56	Spd2	FL		2	0	0	0			0
3951	8	Ana2	177	420	57	Spd2	1	663	1	0	0				0
26039	8	Ana2	177	420	57	Spd2	1	663	3	0	0	0			0
35484	8	Ana2	177	420	57	Spd2	1	663	3	0	0	0			0
2223	8	Ana2	177	420	58	Spd2	664	1146	1	0	0				0
26040	8	Ana2	177	420	58	Spd2	664	1146	2	0	0	0			0
35485	8	Ana2	177	420	58	Spd2	664	1146	2	0	1	0			0
4527	8	Ana2	177	420	61	TACC	506	1063	1	0	0				0
26041	8	Ana2	177	420	61	TACC	506	1063	3	0	0	0			0
35528	8	Ana2	177	420	62	TACC	1064	1308	2	2	2	2		1
37848	8	Ana2	177	420	62	TACC	1064	1308	1	2	2	2		1
3567	8	Ana2	177	420	78	Lk6	FL		1	0	0				0
26047	8	Ana2	177	420	78	Lk6	FL	497	2	0	0	0			0
35487	8	Ana2	177	420	78	Lk6	FL		1	0	0	0			0
2799	8	Ana2	177	420	79	Lk6	1	498	1	0	0				0
26048	8	Ana2	177	420	79	Lk6	1	498	3	0	0	0			0
35488	8	Ana2	177	420	79	Lk6	1	498	2	1	0	0			0
2703	8	Ana2	177	420	80	Lk6	499	1142	1	0	0				0
26049	8	Ana2	177	420	80	Lk6	499	1142	2	0	0	0			0
35489	8	Ana2	177	420	80	Lk6	499	1142	2	1	0	0			0
9876	8	Ana2	177	420	100	Nek2	FL		1	1	0			1
10356	8	Ana2	177	420	101	Nek2	1	314	1	0	0			1
6207	8	Ana2	177	420	102	Nek2	315	735	1	2	2	3			3
33770	8	Ana2	177	420	102	Nek2	315	735	3	3	2	1			1
33771	8	Ana2	177	420	102	Nek2	315	735	3	3	2	2			2
35490	8	Ana2	177	420	102	Nek2	315	735	3	3	3	3			3
21036	8	Ana2	177	420	207	beta-tub56D	FL		3	0	0				0
33288	8	Ana2	177	420	207	beta-tub56D	FL		3	0	0	0			0
35491	8	Ana2	177	420	207	beta-tub56D	FL		2	0	0	0			0
13442	8	Ana2	177	420	208	alpha-tub84B	FL		1	0	0				0
26053	8	Ana2	177	420	208	alpha-tub84B	FL		1	0	0	0			0
33076	8	Ana2	177	420	208	alpha-tub84B	FL		0	0	0	0
35492	8	Ana2	177	420	208	alpha-tub84B	FL		1	0	0	0			0
8761	8	Ana2	177	420	210	EMPTY VECTOR	N/A		3	0	0				0
35493	8	Ana2	177	420	210	EMPTY VECTOR	N/A		2	0	0	0			0
13826	8	Ana2	177	420	241	CP110 Fragment 1	1	325	1	0	0				0
26054	8	Ana2	177	420	241	CP110 Fragment 1	1	325	3	0	0	0			0
26063	8	Ana2	177	420	241	CP110 Fragment 1	1	325	3	0	0	0			0
27802	8	Ana2	177	420	241	CP110 Fragment 1	1	325	3	0	0				0
35494	8	Ana2	177	420	241	CP110 Fragment 1	1	325	1	0	0	0			0
27514	8	Ana2	177	420	242	CP110 Fragment 2	326	549	3	0	0				0
35495	8	Ana2	177	420	242	CP110 Fragment 2	326	549	2	0	0	0			0
26265	8	Ana2	177	420	262	Capon-like	580	626	3	3	2			1
26361	8	Ana2	177	420	263	Syntaxin 1A	33	117	3	0	0				0
35498	8	Ana2	177	420	263	Syntaxin 1A	33	117	2	0	0	0			0
20640	9	Ana3	FL		2	Ana1	1	497	3	0	0				0
20641	9	Ana3	FL		3	Ana1	498	875	3	0	0				0
20642	9	Ana3	FL		4	Ana1	876	1310	3	1	0				0
33222	9	Ana3	FL		4	Ana1	876	1310	3	1	0	0			0
20650	9	Ana3	FL		5	Ana1	1311	1729	3	0	0				0
17367	9	Ana3	FL		6	Ana2	FL		3	3	3			1
20651	9	Ana3	FL		7	Ana2	1	176	2	3	2			1
20652	9	Ana3	FL		8	Ana2	177	420	2	1	0				0
33224	9	Ana3	FL		8	Ana2	177	420	3	1	0	0			0
37219	9	Ana3	FL		8	Ana2	177	420	3	1	0	0			0
17368	9	Ana3	FL		9	Ana3	FL		1	0	0
29832	9	Ana3	FL		9	Ana3	FL		3	0	0	0			0
33120	9	Ana3	FL		9	Ana3	FL		3	0	0	0			0
20653	9	Ana3	FL		10	Ana3	1	713	2	0	0				0
20654	9	Ana3	FL		11	Ana3	714	1041	3	0	0				0
20655	9	Ana3	FL		12	Ana3	1042	1560	3	0	0				0
20662	9	Ana3	FL		13	Ana3	1562	1977	2	0	0				0
26843	9	Ana3	FL		13	Ana3	1562	1977	3	0	0				0
20663	9	Ana3	FL		14	Sas-4	FL		2	0	0				0
20664	9	Ana3	FL		15	Sas-4	1	347	2	0	0				0
20665	9	Ana3	FL		16	Sas-4	348	707	2	0	0				0
20666	9	Ana3	FL		17	Sas-4	708	901	2	3	2			1
20667	9	Ana3	FL		18	Sas-6	1	472	3	0	0				0
17369	9	Ana3	FL		19	Asl	FL		2	3	1			1
20674	9	Ana3	FL		20	Asl	1	357	3	3	3			1
20675	9	Ana3	FL		21	Asl	358	625	3	0	0				0
20676	9	Ana3	FL		22	Asl	626	994	2	0	0				0
20677	9	Ana3	FL		23	PLP	FL		2	0	0				0
20678	9	Ana3	FL		24	PLP	1	583	2	0	0				0
20679	9	Ana3	FL		25	PLP	584	1376	3	1	0				0
33225	9	Ana3	FL		25	PLP	584	1376	3	2	0	0			0
17370	9	Ana3	FL		26	PLP	1377	1811	2	0	0				0
20686	9	Ana3	FL		27	PLP	1812	2538	3	0	0				0
20687	9	Ana3	FL		28	PLP	2539	2895	2	0	0				0
17378	9	Ana3	FL		29	CEP135/Bld10	FL		3	0	0				0
17379	9	Ana3	FL		30	CEP135/Bld10	1	490	3	0	0				0
37938	9	Ana3	FL		30	CEP135/Bld10	1	490	3	0	0	0			0
20688	9	Ana3	FL		31	CEP135/Bld10	491	1059	2	0	0				0
20689	9	Ana3	FL		32	CP110	1	549	2	0	0				0
17380	9	Ana3	FL		34	CEP97	FL		2	0	0				0
20698	9	Ana3	FL		35	CEP97	1	351	3	0	0				0
20699	9	Ana3	FL		36	CEP97	352	513	3	0	0				0
20700	9	Ana3	FL		37	CEP97	514	806	3	0	0				0
20701	9	Ana3	FL		38	Polo	FL		2	0	0				0
20702	9	Ana3	FL		39	Polo	1	339	3	0	0				0
20703	9	Ana3	FL		40	Polo	340	576	3	2	1				0
29904	9	Ana3	FL		40	Polo	340	576	3	0	0	0			0
33221	9	Ana3	FL		40	Polo	340	576	3	0	0	0			0
20710	9	Ana3	FL		41	Plk4/SAK	FL		3	3	3			1
20711	9	Ana3	FL		42	Plk4/SAK	1	381	1	1	2			1
20712	9	Ana3	FL		43	Plk4/SAK	382	602	3	0	0				0
20713	9	Ana3	FL		44	Plk4/SAK	603	769	3	0	0				0
20715	9	Ana3	FL		47	Aurora A	1	411	3	0	0				0
33229	9	Ana3	FL		47	Aurora A	1	411	3	0	0	0			0
20645	9	Ana3	FL		52	Cnn	FL		2	0	0				0
20646	9	Ana3	FL		53	Cnn	1	365	3	1	0				0
33223	9	Ana3	FL		53	Cnn	1	365	3	1	1	0			0
20647	9	Ana3	FL		54	Cnn	366	697	3	0	0				0
37760	9	Ana3	FL		55	Cnn	698	1148	3	2	0	0		1
20657	9	Ana3	FL		56	Spd2	FL		3	0	0				0
20658	9	Ana3	FL		57	Spd2	1	663	3	0	0				0
20659	9	Ana3	FL		58	Spd2	664	1146	3	0	0				0
17383	9	Ana3	FL		59	TACC	FL		3	3	3			1
17390	9	Ana3	FL		60	TACC	1	505	1	2	2			1
20660	9	Ana3	FL		61	TACC	506	1063	3	0	0				0
37849	9	Ana3	FL		62	TACC	1064	1308	3	2	0	0		1
20693	9	Ana3	FL		78	Lk6	FL		2	0	0				0
20694	9	Ana3	FL		79	Lk6	1	498	2	0	0				0
20695	9	Ana3	FL		80	Lk6	499	1142	3	1	0				0
33226	9	Ana3	FL		80	Lk6	499	1142	3	0	0	0			0
17395	9	Ana3	FL		100	Nek2	FL		2	1	0			1
17402	9	Ana3	FL		101	Nek2	1	314	3	2	0			1
17403	9	Ana3	FL		102	Nek2	315	735	3	0	0				0
17452	9	Ana3	FL		207	beta-tub56D	FL		2	0	0				0
17451	9	Ana3	FL		208	alpha-tub84B	FL		2	0	0				0
17431	9	Ana3	FL		210	EMPTY VECTOR	N/A		3	0	0				0
17448	9	Ana3	FL		210	EMPTY VECTOR	N/A		2	0	0				0
20639	9	Ana3	FL		210	EMPTY VECTOR	N/A		3	0	0				0
20656	9	Ana3	FL		210	EMPTY VECTOR	N/A		3	0	0				0
17437	9	Ana3	FL		241	CP110 Fragment 1	1	325	3	0	0				0
27803	9	Ana3	FL		241	CP110 Fragment 1	1	325	3	0	0				0
17444	9	Ana3	FL		242	CP110 Fragment 2	326	549	3	0	0				0
27515	9	Ana3	FL		242	CP110 Fragment 2	326	549	3	0	0				0
33121	9	Ana3	FL		242	CP110 Fragment 2	326	549	3	0	0	0			0
26266	9	Ana3	FL		262	Capon-like	580	626	3	2	2			1
26362	9	Ana3	FL		263	Syntaxin 1A	33	117	3	0	0				0
1141	10	Ana3	1	713	2	Ana1	1	497	3	0	0				0
5653	10	Ana3	1	713	3	Ana1	498	875	3	0	0	0			0
12195	10	Ana3	1	713	4	Ana1	876	1310	3	0	0				0
661	10	Ana3	1	713	5	Ana1	1311	1729	3	0	0	0			0
1237	10	Ana3	1	713	6	Ana2	FL		3	3	3			1
5899	10	Ana3	1	713	7	Ana2	1	176	3	3	3			1
5920	10	Ana3	1	713	8	Ana2	177	420	3	1	1	0
37220	10	Ana3	1	713	8	Ana2	177	420	3	1	0	0			0
3472	10	Ana3	1	713	9	Ana3	FL		2	0	0				0
14403	10	Ana3	1	713	10	Ana3	1	713	2	0	0				0
17765	10	Ana3	1	713	10	Ana3	1	713	2	0	0				0
1429	10	Ana3	1	713	11	Ana3	714	1041	3	0	0				0
469	10	Ana3	1	713	12	Ana3	1042	1560	3	0	0				0
26845	10	Ana3	1	713	13	Ana3	1562	1977	3	0	0				0
4336	10	Ana3	1	713	14	Sas-4	FL		3	0	0				0
181	10	Ana3	1	713	15	Sas-4	1	347	3	0	0				0
1525	10	Ana3	1	713	16	Sas-4	348	707	2	0	0				0
277	10	Ana3	1	713	18	Sas-6	1	472	3	0	0				0
880	10	Ana3	1	713	19	Asl	FL		2	2	1			1
784	10	Ana3	1	713	20	Asl	1	357	1	1	1			1
565	10	Ana3	1	713	21	Asl	358	625	3	0	0				0
3829	10	Ana3	1	713	22	Asl	626	994	3	1	0	0			0
4816	10	Ana3	1	713	23	PLP	FL		3	0	0				0
7936	10	Ana3	1	713	24	PLP	1	583	3	0	0				0
8224	10	Ana3	1	713	25	PLP	584	1376	3	1	0	0			0
8128	10	Ana3	1	713	26	PLP	1377	1811	3	0	0				0
7552	10	Ana3	1	713	27	PLP	1812	2538	3	0	0				0
373	10	Ana3	1	713	28	PLP	2539	2895	3	0	0				0
4720	10	Ana3	1	713	29	CEP135/Bld10	FL		3	0	0				0
2896	10	Ana3	1	713	30	CEP135/Bld10	1	490	3	0	0				0
37939	10	Ana3	1	713	30	CEP135/Bld10	1	490	3	0	0	0			0
4432	10	Ana3	1	713	31	CEP135/Bld10	491	1059	3	0	0				0
1552	10	Ana3	1	713	32	CP110	1	549	3	0	0				0
1936	10	Ana3	1	713	34	CEP97	FL		3	0	0				0
3856	10	Ana3	1	713	35	CEP97	1	351	3	0	0				0
6784	10	Ana3	1	713	36	CEP97	352	513	2	0	0				0
1648	10	Ana3	1	713	37	CEP97	514	806	3	0	0				0
5296	10	Ana3	1	713	38	Polo	FL		3	0	0				0
2032	10	Ana3	1	713	39	Polo	1	339	3	0	0				0
3664	10	Ana3	1	713	40	Polo	340	576	3	0	0				0
8800	10	Ana3	1	713	41	Plk4/SAK	FL		3	2	1			1
4048	10	Ana3	1	713	43	Plk4/SAK	382	602	3	0	0				0
2320	10	Ana3	1	713	44	Plk4/SAK	603	769	3	0	0				0
6112	10	Ana3	1	713	47	Aurora A	1	411	3	0	0				0
3184	10	Ana3	1	713	52	Cnn	FL		3	0	0				0
6016	10	Ana3	1	713	53	Cnn	1	365	3	1	1	0			0
6976	10	Ana3	1	713	54	Cnn	366	697	3	0	0				0
37761	10	Ana3	1	713	55	Cnn	698	1148	3	3	0	0		1
3280	10	Ana3	1	713	56	Spd2	FL		3	0	0				0
3952	10	Ana3	1	713	57	Spd2	1	663	3	0	0				0
2224	10	Ana3	1	713	58	Spd2	664	1146	3	0	0				0
1744	10	Ana3	1	713	59	TACC	FL		3	3	3			1
8608	10	Ana3	1	713	60	TACC	1	505	2	2	2	3		1
4528	10	Ana3	1	713	61	TACC	506	1063	3	0	0				0
37850	10	Ana3	1	713	62	TACC	1064	1308	3	3	0	0		1
3568	10	Ana3	1	713	78	Lk6	FL		2	0	0				0
2800	10	Ana3	1	713	79	Lk6	1	498	3	0	0				0
2704	10	Ana3	1	713	80	Lk6	499	1142	3	0	0				0
9823	10	Ana3	1	713	100	Nek2	FL		3	1	0	0		1
9877	10	Ana3	1	713	100	Nek2	FL		3	3	1			1
10357	10	Ana3	1	713	101	Nek2	1	314	3	2	1			1
6208	10	Ana3	1	713	102	Nek2	315	735	3	0	0				0
21037	10	Ana3	1	713	207	beta-tub56D	FL		2	0	0				0
13443	10	Ana3	1	713	208	alpha-tub84B	FL		2	0	0				0
8773	10	Ana3	1	713	210	EMPTY VECTOR	N/A		3	0	0				0
28087	10	Ana3	1	713	210	EMPTY VECTOR	N/A		3	0	0				0
13827	10	Ana3	1	713	241	CP110 Fragment 1	1	325	3	0	0				0
27805	10	Ana3	1	713	241	CP110 Fragment 1	1	325	3	0	0				0
27517	10	Ana3	1	713	242	CP110 Fragment 2	326	549	3	0	0				0
26268	10	Ana3	1	713	262	Capon-like	580	626	3	3	2			1
26364	10	Ana3	1	713	263	Syntaxin 1A	33	117	3	0	0				0
1058	11	Ana3	714	1041	2	Ana1	1	497	3	0	0				0
5570	11	Ana3	714	1041	3	Ana1	498	875	3	0	0				0
12196	11	Ana3	714	1041	4	Ana1	876	1310	3	0	0				0
578	11	Ana3	714	1041	5	Ana1	1311	1729	3	0	0				0
1154	11	Ana3	714	1041	6	Ana2	FL		3	3	3			1
5858	11	Ana3	714	1041	7	Ana2	1	176	3	3	3			1
5921	11	Ana3	714	1041	8	Ana2	177	420	3	1	1	1			1
26055	11	Ana3	714	1041	8	Ana2	177	420	3	2	1	0			0
37221	11	Ana3	714	1041	8	Ana2	177	420	3	1	1	0			0
3473	11	Ana3	714	1041	9	Ana3	FL		3	0	0				0
14404	11	Ana3	714	1041	10	Ana3	1	713	3	0	0				0
17766	11	Ana3	714	1041	10	Ana3	1	713	3	0	0				0
1346	11	Ana3	714	1041	11	Ana3	714	1041	3	0	0				0
386	11	Ana3	714	1041	12	Ana3	1042	1560	3	0	0				0
26846	11	Ana3	714	1041	13	Ana3	1562	1977	2	0	0				0
4337	11	Ana3	714	1041	14	Sas-4	FL		3	0	0				0
98	11	Ana3	714	1041	15	Sas-4	1	347	3	0	0				0
1442	11	Ana3	714	1041	16	Sas-4	348	707	3	0	0				0
194	11	Ana3	714	1041	18	Sas-6	1	472	3	0	0				0
881	11	Ana3	714	1041	19	Asl	FL		2	2	1			1
785	11	Ana3	714	1041	20	Asl	1	357	2	2	2			1
482	11	Ana3	714	1041	21	Asl	358	625	3	0	0				0
3746	11	Ana3	714	1041	22	Asl	626	994	3	0	0	0			0
4817	11	Ana3	714	1041	23	PLP	FL		3	0	0				0
7937	11	Ana3	714	1041	24	PLP	1	583	3	0	0				0
8225	11	Ana3	714	1041	25	PLP	584	1376	3	1	0	0			0
8129	11	Ana3	714	1041	26	PLP	1377	1811	3	0	0				0
7553	11	Ana3	714	1041	27	PLP	1812	2538	3	0	0				0
290	11	Ana3	714	1041	28	PLP	2539	2895	3	0	0				0
4721	11	Ana3	714	1041	29	CEP135/Bld10	FL		3	0	0				0
2897	11	Ana3	714	1041	30	CEP135/Bld10	1	490	3	0	0				0
37940	11	Ana3	714	1041	30	CEP135/Bld10	1	490	3	0	0	0			0
4433	11	Ana3	714	1041	31	CEP135/Bld10	491	1059	3	0	0				0
1553	11	Ana3	714	1041	32	CP110	1	549	3	0	0				0
2513	11	Ana3	714	1041	33	Rcd4	1	199	3	0	0				0
1937	11	Ana3	714	1041	34	CEP97	FL		3	0	0				0
3857	11	Ana3	714	1041	35	CEP97	1	351	3	0	0				0
6785	11	Ana3	714	1041	36	CEP97	352	513	3	0	0				0
1649	11	Ana3	714	1041	37	CEP97	514	806	3	0	0				0
5297	11	Ana3	714	1041	38	Polo	FL		3	0	0				0
2033	11	Ana3	714	1041	39	Polo	1	339	3	0	0				0
3665	11	Ana3	714	1041	40	Polo	340	576	3	0	0				0
8801	11	Ana3	714	1041	41	Plk4/SAK	FL		3	3	2			1
4049	11	Ana3	714	1041	43	Plk4/SAK	382	602	3	0	0				0
2321	11	Ana3	714	1041	44	Plk4/SAK	603	769	3	0	0				0
6113	11	Ana3	714	1041	47	Aurora A	1	411	3	0	0	0			0
3185	11	Ana3	714	1041	52	Cnn	FL		3	0	0				0
6017	11	Ana3	714	1041	53	Cnn	1	365	3	0	0	0			0
6977	11	Ana3	714	1041	54	Cnn	366	697	3	0	0				0
37762	11	Ana3	714	1041	55	Cnn	698	1148	3	3	0	0		1
3281	11	Ana3	714	1041	56	Spd2	FL		3	0	0				0
3953	11	Ana3	714	1041	57	Spd2	1	663	3	0	0				0
2225	11	Ana3	714	1041	58	Spd2	664	1146	3	0	0				0
1745	11	Ana3	714	1041	59	TACC	FL		3	3	3			1
8609	11	Ana3	714	1041	60	TACC	1	505	2	2	2	3		1
4529	11	Ana3	714	1041	61	TACC	506	1063	3	1	0	0			0
37851	11	Ana3	714	1041	62	TACC	1064	1308	3	3	0	0		1
3569	11	Ana3	714	1041	78	Lk6	FL		3	0	0				0
2801	11	Ana3	714	1041	79	Lk6	1	498	3	0	0				0
2705	11	Ana3	714	1041	80	Lk6	499	1142	3	0	0				0
9824	11	Ana3	714	1041	100	Nek2	FL		3	1	0	0		1
9878	11	Ana3	714	1041	100	Nek2	FL		3	3	1			1
10358	11	Ana3	714	1041	101	Nek2	1	314	3	2	1			1
6209	11	Ana3	714	1041	102	Nek2	315	735	3	0	0				0
21038	11	Ana3	714	1041	207	beta-tub56D	FL		3	0	0				0
13444	11	Ana3	714	1041	208	alpha-tub84B	FL		3	0	0				0
8690	11	Ana3	714	1041	210	EMPTY VECTOR	N/A		3	0	0				0
28088	11	Ana3	714	1041	210	EMPTY VECTOR	N/A		3	0	0				0
13828	11	Ana3	714	1041	241	CP110 Fragment 1	1	325	3	0	0				0
27806	11	Ana3	714	1041	241	CP110 Fragment 1	1	325	3	0	0				0
27518	11	Ana3	714	1041	242	CP110 Fragment 2	326	549	3	0	0				0
26269	11	Ana3	714	1041	262	Capon-like	580	626	3	3	2			1	0
26365	11	Ana3	714	1041	263	Syntaxin 1A	33	117	3	0	0				0
1070	12	Ana3	1042	1560	2	Ana1	1	497	3	0	0				0
5582	12	Ana3	1042	1560	3	Ana1	498	875	3	0	0				0
12197	12	Ana3	1042	1560	4	Ana1	876	1310	3	1	0				0
33046	12	Ana3	1042	1560	4	Ana1	876	1310	3	1	0	0			0
590	12	Ana3	1042	1560	5	Ana1	1311	1729	3	0	0				0
1166	12	Ana3	1042	1560	6	Ana2	FL		3	3	2			1
5864	12	Ana3	1042	1560	7	Ana2	1	176	2	2	2			1
5922	12	Ana3	1042	1560	8	Ana2	177	420	3	1	2	0			0
33527	12	Ana3	1042	1560	8	Ana2	177	420	3	1	1	0			0
33528	12	Ana3	1042	1560	8	Ana2	177	420	3	1	1	1			1
37223	12	Ana3	1042	1560	8	Ana2	177	420	3	1	0	0			0
3474	12	Ana3	1042	1560	9	Ana3	FL		3	0	0				0
14405	12	Ana3	1042	1560	10	Ana3	1	713	3	0	0				0
17767	12	Ana3	1042	1560	10	Ana3	1	713	3	0	0				0
1358	12	Ana3	1042	1560	11	Ana3	714	1041	2	0	0				0
398	12	Ana3	1042	1560	12	Ana3	1042	1560	3	0	0				0
26847	12	Ana3	1042	1560	13	Ana3	1562	1977	2	0	0				0
4338	12	Ana3	1042	1560	14	Sas-4	FL		3	0	0				0
110	12	Ana3	1042	1560	15	Sas-4	1	347	3	0	0				0
1454	12	Ana3	1042	1560	16	Sas-4	348	707	3	0	0				0
206	12	Ana3	1042	1560	18	Sas-6	1	472	3	0	0				0
882	12	Ana3	1042	1560	19	Asl	FL		3	3	2			1
786	12	Ana3	1042	1560	20	Asl	1	357	2	3	3			1
494	12	Ana3	1042	1560	21	Asl	358	625	3	0	0				0
3758	12	Ana3	1042	1560	22	Asl	626	994	3	1	0	0			0
4818	12	Ana3	1042	1560	23	PLP	FL		3	0	0				0
7938	12	Ana3	1042	1560	24	PLP	1	583	3	0	0				0
8226	12	Ana3	1042	1560	25	PLP	584	1376	3	1	0	0			0
8130	12	Ana3	1042	1560	26	PLP	1377	1811	3	0	0				0
7554	12	Ana3	1042	1560	27	PLP	1812	2538	3	0	0				0
302	12	Ana3	1042	1560	28	PLP	2539	2895	3	0	0				0
4722	12	Ana3	1042	1560	29	CEP135/Bld10	FL		3	0	0				0
2898	12	Ana3	1042	1560	30	CEP135/Bld10	1	490	3	0	0				0
37942	12	Ana3	1042	1560	30	CEP135/Bld10	1	490	3	0	0	0			0
4434	12	Ana3	1042	1560	31	CEP135/Bld10	491	1059	3	0	0				0
1554	12	Ana3	1042	1560	32	CP110	1	549	3	0	0				0
1938	12	Ana3	1042	1560	34	CEP97	FL		3	0	0				0
3858	12	Ana3	1042	1560	35	CEP97	1	351	3	0	0				0
6786	12	Ana3	1042	1560	36	CEP97	352	513	3	0	0				0
1650	12	Ana3	1042	1560	37	CEP97	514	806	3	0	0				0
5298	12	Ana3	1042	1560	38	Polo	FL		3	0	0				0
2034	12	Ana3	1042	1560	39	Polo	1	339	3	0	0				0
3666	12	Ana3	1042	1560	40	Polo	340	576	3	0	0				0
8802	12	Ana3	1042	1560	41	Plk4/SAK	FL		3	3	2			1
4050	12	Ana3	1042	1560	43	Plk4/SAK	382	602	3	0	0				0
2322	12	Ana3	1042	1560	44	Plk4/SAK	603	769	3	0	0				0
6114	12	Ana3	1042	1560	47	Aurora A	1	411	3	0	0	0			0
3186	12	Ana3	1042	1560	52	Cnn	FL		3	0	0				0
6018	12	Ana3	1042	1560	53	Cnn	1	365	3	1	1	0			0
6978	12	Ana3	1042	1560	54	Cnn	366	697	3	0	0				0
37764	12	Ana3	1042	1560	55	Cnn	698	1148	3	2	1	0		1
3282	12	Ana3	1042	1560	56	Spd2	FL		3	0	0				0
3954	12	Ana3	1042	1560	57	Spd2	1	663	3	0	0				0
2226	12	Ana3	1042	1560	58	Spd2	664	1146	3	0	0				0
1746	12	Ana3	1042	1560	59	TACC	FL		3	3	3			1
8610	12	Ana3	1042	1560	60	TACC	1	505	2	3	3	3		1
4530	12	Ana3	1042	1560	61	TACC	506	1063	3	0	0				0
37853	12	Ana3	1042	1560	62	TACC	1064	1308	3	3	1	0		1
3570	12	Ana3	1042	1560	78	Lk6	FL		3	0	0				0
2802	12	Ana3	1042	1560	79	Lk6	1	498	3	0	0				0
2706	12	Ana3	1042	1560	80	Lk6	499	1142	3	0	0				0
9825	12	Ana3	1042	1560	100	Nek2	FL		3	1	0	0		1
9879	12	Ana3	1042	1560	100	Nek2	FL		3	3	1			1
10359	12	Ana3	1042	1560	101	Nek2	1	314	3	3	1			1
6210	12	Ana3	1042	1560	102	Nek2	315	735	3	0	0				0
21039	12	Ana3	1042	1560	207	beta-tub56D	FL		3	0	0				0
13445	12	Ana3	1042	1560	208	alpha-tub84B	FL		3	0	0				0
8702	12	Ana3	1042	1560	210	EMPTY VECTOR	N/A		3	0	0				0
28089	12	Ana3	1042	1560	210	EMPTY VECTOR	N/A		3	0	0				0
13829	12	Ana3	1042	1560	241	CP110 Fragment 1	1	325	3	0	0				0
27807	12	Ana3	1042	1560	241	CP110 Fragment 1	1	325	3	0	0				0
33085	12	Ana3	1042	1560	241	CP110 Fragment 1	1	325	3	0	0	0			0
27519	12	Ana3	1042	1560	242	CP110 Fragment 2	326	549	3	0	0				0
26270	12	Ana3	1042	1560	262	Capon-like	580	626	3	3	2			1
26366	12	Ana3	1042	1560	263	Syntaxin 1A	33	117	3	0	0				0
1082	13	Ana3	1562	1977	2	Ana1	1	497	3	0	0				0
5594	13	Ana3	1562	1977	3	Ana1	498	875	3	0	0				0
12204	13	Ana3	1562	1977	4	Ana1	876	1310	3	0	0				0
23590	13	Ana3	1562	1977	4	Ana1	876	1310	3	2	1	0			0
602	13	Ana3	1562	1977	5	Ana1	1311	1729	3	0	0				0
1178	13	Ana3	1562	1977	6	Ana2	FL		3	3	2			1
5870	13	Ana3	1562	1977	7	Ana2	1	176	3	2	3			1
5929	13	Ana3	1562	1977	8	Ana2	177	420	3	2	2	1			1
33646	13	Ana3	1562	1977	8	Ana2	177	420	3	3	1	0			0
33647	13	Ana3	1562	1977	8	Ana2	177	420	3	3	1	0			0
33648	13	Ana3	1562	1977	8	Ana2	177	420	3	3	0	0			0
33649	13	Ana3	1562	1977	8	Ana2	177	420	3	3	1	0			0
37224	13	Ana3	1562	1977	8	Ana2	177	420	3	1	1	0			0
3481	13	Ana3	1562	1977	9	Ana3	FL		3	0	0				0
14412	13	Ana3	1562	1977	10	Ana3	1	713	3	0	0				0
17774	13	Ana3	1562	1977	10	Ana3	1	713	3	0	0				0
1370	13	Ana3	1562	1977	11	Ana3	714	1041	2	0	0				0
410	13	Ana3	1562	1977	12	Ana3	1042	1560	3	0	0				0
26848	13	Ana3	1562	1977	13	Ana3	1562	1977	2	0	0				0
4345	13	Ana3	1562	1977	14	Sas-4	FL		3	0	0				0
122	13	Ana3	1562	1977	15	Sas-4	1	347	3	0	0				0
1466	13	Ana3	1562	1977	16	Sas-4	348	707	3	0	0				0
218	13	Ana3	1562	1977	18	Sas-6	1	472	3	0	0				0
889	13	Ana3	1562	1977	19	Asl	FL		3	3	2			1
793	13	Ana3	1562	1977	20	Asl	1	357	3	3	3			1
506	13	Ana3	1562	1977	21	Asl	358	625	3	0	0				0
506	13	Ana3	1562	1977	21	Asl	358	625	3	0	0				0
3770	13	Ana3	1562	1977	22	Asl	626	994	3	1	0	0			0
4825	13	Ana3	1562	1977	23	PLP	FL		3	0	0				0
7945	13	Ana3	1562	1977	24	PLP	1	583	3	0	0				0
8233	13	Ana3	1562	1977	25	PLP	584	1376	3	2	0	0			0
8137	13	Ana3	1562	1977	26	PLP	1377	1811	3	1	0	0			0
7561	13	Ana3	1562	1977	27	PLP	1812	2538	3	0	0				0
314	13	Ana3	1562	1977	28	PLP	2539	2895	3	0	0				0
4729	13	Ana3	1562	1977	29	CEP135/Bld10	FL		3	0	0				0
2905	13	Ana3	1562	1977	30	CEP135/Bld10	1	490	3	0	0				0
37943	13	Ana3	1562	1977	30	CEP135/Bld10	1	490	3	0	0	0			0
4441	13	Ana3	1562	1977	31	CEP135/Bld10	491	1059	3	0	0				0
1561	13	Ana3	1562	1977	32	CP110	1	549	3	0	0				0
1945	13	Ana3	1562	1977	34	CEP97	FL		3	0	0				0
3865	13	Ana3	1562	1977	35	CEP97	1	351	3	0	0				0
6793	13	Ana3	1562	1977	36	CEP97	352	513	3	0	0				0
1657	13	Ana3	1562	1977	37	CEP97	514	806	3	0	0				0
5305	13	Ana3	1562	1977	38	Polo	FL		3	0	0				0
2041	13	Ana3	1562	1977	39	Polo	1	339	3	0	0				0
3673	13	Ana3	1562	1977	40	Polo	340	576	3	0	0				0
8809	13	Ana3	1562	1977	41	Plk4/SAK	FL		3	3	2			1
4057	13	Ana3	1562	1977	43	Plk4/SAK	382	602	3	0	0				0
2329	13	Ana3	1562	1977	44	Plk4/SAK	603	769	3	0	0				0
6121	13	Ana3	1562	1977	47	Aurora A	1	411	3	0	0				0
3193	13	Ana3	1562	1977	52	Cnn	FL		3	0	0				0
6025	13	Ana3	1562	1977	53	Cnn	1	365	3	3	3	1			1
33529	13	Ana3	1562	1977	53	Cnn	1	365	3	3	1	1			1
33530	13	Ana3	1562	1977	53	Cnn	1	365	3	3	2	2			2
33531	13	Ana3	1562	1977	53	Cnn	1	365	3	3	2	2			2
6985	13	Ana3	1562	1977	54	Cnn	366	697	3	0	0				0
37765	13	Ana3	1562	1977	55	Cnn	698	1148	3	2	1	0		1
3289	13	Ana3	1562	1977	56	Spd2	FL		3	0	0				0
3961	13	Ana3	1562	1977	57	Spd2	1	663	3	0	0				0
2233	13	Ana3	1562	1977	58	Spd2	664	1146	3	0	0				0
1753	13	Ana3	1562	1977	59	TACC	FL		3	3	3			1
8617	13	Ana3	1562	1977	60	TACC	1	505	2	3	2	3		1
4537	13	Ana3	1562	1977	61	TACC	506	1063	3	0	0				0
37854	13	Ana3	1562	1977	62	TACC	1064	1308	3	3	0	0		1
3577	13	Ana3	1562	1977	78	Lk6	FL		3	0	0				0
2809	13	Ana3	1562	1977	79	Lk6	1	498	3	0	0				0
2713	13	Ana3	1562	1977	80	Lk6	499	1142	3	0	0				0
9826	13	Ana3	1562	1977	100	Nek2	FL		3	2	0	0		1
9886	13	Ana3	1562	1977	100	Nek2	FL		3	3	1			1
10366	13	Ana3	1562	1977	101	Nek2	1	314	3	2	2			1
6217	13	Ana3	1562	1977	102	Nek2	315	735	3	0	0	0			0
21046	13	Ana3	1562	1977	207	beta-tub56D	FL		3	0	0				0
13452	13	Ana3	1562	1977	208	alpha-tub84B	FL		3	0	0				0
8714	13	Ana3	1562	1977	210	EMPTY VECTOR	N/A		3	0	0				0
28090	13	Ana3	1562	1977	210	EMPTY VECTOR	N/A		3	0	0				0
13836	13	Ana3	1562	1977	241	CP110 Fragment 1	1	325	3	0	0				0
27808	13	Ana3	1562	1977	241	CP110 Fragment 1	1	325	3	0	0				0
27520	13	Ana3	1562	1977	242	CP110 Fragment 2	326	549	3	0	0				0
26271	13	Ana3	1562	1977	262	Capon-like	580	626	3	3	2			1
26367	13	Ana3	1562	1977	263	Syntaxin 1A	33	117	3	0	0				0
1094	14	Sas-4	FL		2	Ana1	1	497	3	0	0				0
5606	14	Sas-4	FL		3	Ana1	498	875	3	0	0				0
12205	14	Sas-4	FL		4	Ana1	876	1310	3	1	2				1
33049	14	Sas-4	FL		4	Ana1	876	1310	3	1	1	1			1
33362	14	Sas-4	FL		4	Ana1	876	1310	3	1	1	1			1
614	14	Sas-4	FL		5	Ana1	1311	1729	3	0	0				0
1190	14	Sas-4	FL		6	Ana2	FL		3	3	2			1
5876	14	Sas-4	FL		7	Ana2	1	176	2	3	2			1
5930	14	Sas-4	FL		8	Ana2	177	420	3	3	1	1			1
33654	14	Sas-4	FL		8	Ana2	177	420	3	3	1	1			1
33655	14	Sas-4	FL		8	Ana2	177	420	3	3	1	1			1
33656	14	Sas-4	FL		8	Ana2	177	420	3	3	1	1			1
33657	14	Sas-4	FL		8	Ana2	177	420	3	3	1	1			1
37225	14	Sas-4	FL		8	Ana2	177	420	3	3	1	1			1
3482	14	Sas-4	FL		9	Ana3	FL		3	0	0				0
14413	14	Sas-4	FL		10	Ana3	1	713	2	0	0				0
17775	14	Sas-4	FL		10	Ana3	1	713	2	0	0				0
1382	14	Sas-4	FL		11	Ana3	714	1041	2	0	0				0
422	14	Sas-4	FL		12	Ana3	1042	1560	3	0	0				0
26849	14	Sas-4	FL		13	Ana3	1562	1977	3	0	0				0
4346	14	Sas-4	FL		14	Sas-4	FL		3	1	0	0			0
134	14	Sas-4	FL		15	Sas-4	1	347	3	0	0				0
1478	14	Sas-4	FL		16	Sas-4	348	707	3	3	2	3			3
33780	14	Sas-4	FL		16	Sas-4	348	707	3	3	2	1			1
33781	14	Sas-4	FL		16	Sas-4	348	707	3	3	2	1			1
230	14	Sas-4	FL		18	Sas-6	1	472	3	0	0				0
890	14	Sas-4	FL		19	Asl	FL		2	2	2			1
794	14	Sas-4	FL		20	Asl	1	357	3	2	3			1
3782	14	Sas-4	FL		22	Asl	626	994	3	1	0	0			0
4826	14	Sas-4	FL		23	PLP	FL		3	0	0				0
7946	14	Sas-4	FL		24	PLP	1	583	2	0	0				0
8234	14	Sas-4	FL		25	PLP	584	1376	3	2	0	0			0
8138	14	Sas-4	FL		26	PLP	1377	1811	3	3	3	3			3
33782	14	Sas-4	FL		26	PLP	1377	1811	3	3	3	3			3
33783	14	Sas-4	FL		26	PLP	1377	1811	3	3	3	3			3
7562	14	Sas-4	FL		27	PLP	1812	2538	3	0	0				0
326	14	Sas-4	FL		28	PLP	2539	2895	3	0	0				0
4730	14	Sas-4	FL		29	CEP135/Bld10	FL		3	0	0				0
2906	14	Sas-4	FL		30	CEP135/Bld10	1	490	3	0	0				0
37944	14	Sas-4	FL		30	CEP135/Bld10	1	490	3	0	0	0			0
4442	14	Sas-4	FL		31	CEP135/Bld10	491	1059	3	0	0				0
1562	14	Sas-4	FL		32	CP110	1	549	3	0	0				0
1946	14	Sas-4	FL		34	CEP97	FL		3	0	0				0
3866	14	Sas-4	FL		35	CEP97	1	351	3	0	0				0
6794	14	Sas-4	FL		36	CEP97	352	513	3	0	0				0
1658	14	Sas-4	FL		37	CEP97	514	806	3	0	0				0
5306	14	Sas-4	FL		38	Polo	FL		3	0	0				0
2042	14	Sas-4	FL		39	Polo	1	339	3	0	0				0
3674	14	Sas-4	FL		40	Polo	340	576	3	1	0	0			0
8810	14	Sas-4	FL		41	Plk4/SAK	FL		3	3	2			1
4058	14	Sas-4	FL		43	Plk4/SAK	382	602	3	0	0				0
2330	14	Sas-4	FL		44	Plk4/SAK	603	769	3	0	0				0
6122	14	Sas-4	FL		47	Aurora A	1	411	3	0	0	0			0
3194	14	Sas-4	FL		52	Cnn	FL		3	0	0				0
6026	14	Sas-4	FL		53	Cnn	1	365	3	3	2	2			2
6986	14	Sas-4	FL		54	Cnn	366	697	3	0	0				0
37766	14	Sas-4	FL		55	Cnn	698	1148	3	3	1	1		1
3290	14	Sas-4	FL		56	Spd2	FL		2	0	0				0
3962	14	Sas-4	FL		57	Spd2	1	663	3	0	0				0
2234	14	Sas-4	FL		58	Spd2	664	1146	3	0	0				0
1754	14	Sas-4	FL		59	TACC	FL		3	3	3			1
8618	14	Sas-4	FL		60	TACC	1	505	2	2	1	3		1
4538	14	Sas-4	FL		61	TACC	506	1063	2	0	0				0
37855	14	Sas-4	FL		62	TACC	1064	1308	3	3	1	1		1
3578	14	Sas-4	FL		78	Lk6	FL		3	0	0				0
2810	14	Sas-4	FL		79	Lk6	1	498	3	0	0				0
2714	14	Sas-4	FL		80	Lk6	499	1142	3	0	0				0
9827	14	Sas-4	FL		100	Nek2	FL		2	1	0	0		1
9887	14	Sas-4	FL		100	Nek2	FL		3	3	1			1
10367	14	Sas-4	FL		101	Nek2	1	314	3	1	1			1
6218	14	Sas-4	FL		102	Nek2	315	735	3	0	0				0
21047	14	Sas-4	FL		207	beta-tub56D	FL		2	0	0				0
13453	14	Sas-4	FL		208	alpha-tub84B	FL		1	0	0				0
29839	14	Sas-4	FL		208	alpha-tub84B	FL		2	0	0	0			0
33077	14	Sas-4	FL		208	alpha-tub84B	FL		2	0	0	0			0
8726	14	Sas-4	FL		210	EMPTY VECTOR	N/A		3	0	0				0
28091	14	Sas-4	FL		210	EMPTY VECTOR	N/A		3	0	0				0
13837	14	Sas-4	FL		241	CP110 Fragment 1	1	325	3	0	0				0
27809	14	Sas-4	FL		241	CP110 Fragment 1	1	325	3	0	0				0
27521	14	Sas-4	FL		242	CP110 Fragment 2	326	549	3	0	0				0
26272	14	Sas-4	FL		262	Capon-like	580	626	3	3	1			1
26368	14	Sas-4	FL		263	Syntaxin 1A	33	117	3	0	0				0
1106	15	Sas-4	1	347	2	Ana1	1	497	3	0	0				0
5618	15	Sas-4	1	347	3	Ana1	498	875	3	0	0				0
12206	15	Sas-4	1	347	4	Ana1	876	1310	3	0	0				0
626	15	Sas-4	1	347	5	Ana1	1311	1729	3	2	2	2			2
1202	15	Sas-4	1	347	6	Ana2	FL		3	3	2			1
5882	15	Sas-4	1	347	7	Ana2	1	176	3	3	2			1
5931	15	Sas-4	1	347	8	Ana2	177	420	3	3	2	2			2
33754	15	Sas-4	1	347	8	Ana2	177	420	3	3	2	2			2
33755	15	Sas-4	1	347	8	Ana2	177	420	3	3	2	2			2
37226	15	Sas-4	1	347	8	Ana2	177	420	3	3	3	3			3
3483	15	Sas-4	1	347	9	Ana3	FL		3	0	0				0
14414	15	Sas-4	1	347	10	Ana3	1	713	2	0	0				0
17776	15	Sas-4	1	347	10	Ana3	1	713	2	0	0				0
1394	15	Sas-4	1	347	11	Ana3	714	1041	3	0	0				0
434	15	Sas-4	1	347	12	Ana3	1042	1560	3	0	0				0
26850	15	Sas-4	1	347	13	Ana3	1562	1977	3	2	1				0
29429	15	Sas-4	1	347	13	Ana3	1562	1977	3	1	1	0			0
4347	15	Sas-4	1	347	14	Sas-4	FL		3	3	2	3			3
33772	15	Sas-4	1	347	14	Sas-4	FL		3	3	3	3			3
33773	15	Sas-4	1	347	14	Sas-4	FL		2	2	1	2			2
146	15	Sas-4	1	347	15	Sas-4	1	347	3	3	3	3			3
33784	15	Sas-4	1	347	15	Sas-4	1	347	3	3	3	3			3
33785	15	Sas-4	1	347	15	Sas-4	1	347	3	3	2	2			2
1490	15	Sas-4	1	347	16	Sas-4	348	707	3	0	0				0
242	15	Sas-4	1	347	18	Sas-6	1	472	3	0	0				0
891	15	Sas-4	1	347	19	Asl	FL		2	2	2			1
795	15	Sas-4	1	347	20	Asl	1	357	3	2	2			1
530	15	Sas-4	1	347	21	Asl	358	625	2	0	0				0
3794	15	Sas-4	1	347	22	Asl	626	994	3	3	2	2			2
30706	15	Sas-4	1	347	22	Asl	626	994	3	3	3	3			3
31637	15	Sas-4	1	347	22	Asl	626	994	3	3	2	2			2
31643	15	Sas-4	1	347	22	Asl	626	994	3	3	2	2			2
31677	15	Sas-4	1	347	22	Asl	626	994	3	3	3	3			3
31683	15	Sas-4	1	347	22	Asl	626	994	3	3	3	3			3
4827	15	Sas-4	1	347	23	PLP	FL		3	0	0				0
7947	15	Sas-4	1	347	24	PLP	1	583	3	0	0				0
8235	15	Sas-4	1	347	25	PLP	584	1376	3	2	1	1			1
33405	15	Sas-4	1	347	25	PLP	584	1376	3	3	2	1			1
33726	15	Sas-4	1	347	25	PLP	584	1376	3	3	2	2			2
33727	15	Sas-4	1	347	25	PLP	584	1376	3	3	2	2			2
33728	15	Sas-4	1	347	25	PLP	584	1376	3	3	2	2			2
33729	15	Sas-4	1	347	25	PLP	584	1376	3	3	1	2			2
8139	15	Sas-4	1	347	26	PLP	1377	1811	3	3	3	3			3
33642	15	Sas-4	1	347	26	PLP	1377	1811	3	3	3	3			3
7563	15	Sas-4	1	347	27	PLP	1812	2538	3	0	0				0
338	15	Sas-4	1	347	28	PLP	2539	2895	3	0	0	0			0
4731	15	Sas-4	1	347	29	CEP135/Bld10	FL		3	0	0				0
2907	15	Sas-4	1	347	30	CEP135/Bld10	1	490	3	3	2	2			2
37945	15	Sas-4	1	347	30	CEP135/Bld10	1	490	3	3	2	2			2
38370	15	Sas-4	1	347	30	CEP135/Bld10	1	490	2	3	1	2			2
38371	15	Sas-4	1	347	30	CEP135/Bld10	1	490	1	2	1	1			1
38372	15	Sas-4	1	347	30	CEP135/Bld10	1	490	2	3	2	2			2
4443	15	Sas-4	1	347	31	CEP135/Bld10	491	1059	3	2	1	0			0
1563	15	Sas-4	1	347	32	CP110	1	549	3	0	0				0
1947	15	Sas-4	1	347	34	CEP97	FL		2	0	0				0
3867	15	Sas-4	1	347	35	CEP97	1	351	3	0	0				0
6795	15	Sas-4	1	347	36	CEP97	352	513	3	0	0				0
1659	15	Sas-4	1	347	37	CEP97	514	806	3	0	0				0
5307	15	Sas-4	1	347	38	Polo	FL		3	0	0				0
2043	15	Sas-4	1	347	39	Polo	1	339	3	0	0				0
3675	15	Sas-4	1	347	40	Polo	340	576	3	3	2	3			3
33643	15	Sas-4	1	347	40	Polo	340	576	3	3	3	3			3
8811	15	Sas-4	1	347	41	Plk4/SAK	FL		3	3	2			1
4059	15	Sas-4	1	347	43	Plk4/SAK	382	602	3	0	0				0
2331	15	Sas-4	1	347	44	Plk4/SAK	603	769	3	0	1	0			0
6123	15	Sas-4	1	347	47	Aurora A	1	411	3	3	3	2			2
3195	15	Sas-4	1	347	52	Cnn	FL		3	1	0	0			0
42406	15	Sas-4	1	347	53	Cnn	1	365	3	3	3	3			3
42409	15	Sas-4	1	347	53	Cnn	1	365	3	3	2	3			3
42410	15	Sas-4	1	347	53	Cnn	1	365	3	3	3	3			3
42411	15	Sas-4	1	347	53	Cnn	1	365	3	3	3	3			3
42412	15	Sas-4	1	347	54	Cnn	366	697	3	2	3	1			1
42414	15	Sas-4	1	347	54	Cnn	366	697	3	3	2	1			1
42415	15	Sas-4	1	347	54	Cnn	366	697	3	3	2	1			1
42416	15	Sas-4	1	347	54	Cnn	366	697	3	3	3	2			2
42417	15	Sas-4	1	347	54	Cnn	366	697	3	3	3	2			2
37767	15	Sas-4	1	347	55	Cnn	698	1148	3	3	3	3		1
3291	15	Sas-4	1	347	56	Spd2	FL		3	0	0				0
3963	15	Sas-4	1	347	57	Spd2	1	663	3	0	0				0
2235	15	Sas-4	1	347	58	Spd2	664	1146	3	0	0				0
1755	15	Sas-4	1	347	59	TACC	FL		3	3	3			1
8619	15	Sas-4	1	347	60	TACC	1	505	2	3	1	3		1
4539	15	Sas-4	1	347	61	TACC	506	1063	2	0	0				0
37856	15	Sas-4	1	347	62	TACC	1064	1308	3	3	3	3		1
3579	15	Sas-4	1	347	78	Lk6	FL		3	0	0				0
2811	15	Sas-4	1	347	79	Lk6	1	498	3	3	2	2			2
33644	15	Sas-4	1	347	79	Lk6	1	498	3	3	3	3			3
2715	15	Sas-4	1	347	80	Lk6	499	1142	3	0	0				0
9828	15	Sas-4	1	347	100	Nek2	FL		3	2	1	0		1
9888	15	Sas-4	1	347	100	Nek2	FL		3	3	2			1
10368	15	Sas-4	1	347	101	Nek2	1	314	3	2	2			1
6219	15	Sas-4	1	347	102	Nek2	315	735	3	3	2	3			3
33790	15	Sas-4	1	347	102	Nek2	315	735	3	3	3	3			3
33791	15	Sas-4	1	347	102	Nek2	315	735	3	3	3	3			3
21048	15	Sas-4	1	347	207	beta-tub56D	FL		2	0	0				0
13454	15	Sas-4	1	347	208	alpha-tub84B	FL		3	0	0				0
8738	15	Sas-4	1	347	210	EMPTY VECTOR	N/A		3	0	0				0
28092	15	Sas-4	1	347	210	EMPTY VECTOR	N/A		3	0	0				0
13838	15	Sas-4	1	347	241	CP110 Fragment 1	1	325	3	0	0				0
27810	15	Sas-4	1	347	241	CP110 Fragment 1	1	325	3	0	0				0
27522	15	Sas-4	1	347	242	CP110 Fragment 2	326	549	3	0	1				0
29527	15	Sas-4	1	347	242	CP110 Fragment 2	326	549	3	0	0	0			0
26273	15	Sas-4	1	347	262	Capon-like	580	626	3	3	2			1
26369	15	Sas-4	1	347	263	Syntaxin 1A	33	117	3	0	0				0
1118	16	Sas-4	348	707	2	Ana1	1	497	3	0	0				0
5630	16	Sas-4	348	707	3	Ana1	498	875	3	0	0				0
12207	16	Sas-4	348	707	4	Ana1	876	1310	3	3	3	3			3
33050	16	Sas-4	348	707	4	Ana1	876	1310	3	3	3	3			3
638	16	Sas-4	348	707	5	Ana1	1311	1729	3	3	2	2			2
33744	16	Sas-4	348	707	5	Ana1	1311	1729	3	3	3	1			1
33745	16	Sas-4	348	707	5	Ana1	1311	1729	3	3	3	1			1
1214	16	Sas-4	348	707	6	Ana2	FL		3	3	2			1
5888	16	Sas-4	348	707	7	Ana2	1	176	3	2	2			1
40967	16	Sas-4	348	707	8	Ana2	177	420	3	2	2	1			1
40968	16	Sas-4	348	707	8	Ana2	177	420	3	3	2	0			0
40969	16	Sas-4	348	707	8	Ana2	177	420	3	3	2	0			0
40970	16	Sas-4	348	707	8	Ana2	177	420	3	3	2	1			1
40971	16	Sas-4	348	707	8	Ana2	177	420	3	3	2	1			1
40973	16	Sas-4	348	707	8	Ana2	177	420	3	3	1	1			1
40974	16	Sas-4	348	707	8	Ana2	177	420	3	2	1	1			1
40975	16	Sas-4	348	707	8	Ana2	177	420	3	2	1	1			1
40976	16	Sas-4	348	707	8	Ana2	177	420	3	2	0	1			0
3484	16	Sas-4	348	707	9	Ana3	FL		3	0	0				0
14415	16	Sas-4	348	707	10	Ana3	1	713	3	0	0				0
17777	16	Sas-4	348	707	10	Ana3	1	713	3	0	0				0
1406	16	Sas-4	348	707	11	Ana3	714	1041	3	0	0				0
446	16	Sas-4	348	707	12	Ana3	1042	1560	3	0	0				0
26851	16	Sas-4	348	707	13	Ana3	1562	1977	3	3	1				0
29430	16	Sas-4	348	707	13	Ana3	1562	1977	3	2	1	0			0
4348	16	Sas-4	348	707	14	Sas-4	FL		3	3	3	3			3
33774	16	Sas-4	348	707	14	Sas-4	FL		3	3	2	3			3
33775	16	Sas-4	348	707	14	Sas-4	FL		3	3	2	3			3
158	16	Sas-4	348	707	15	Sas-4	1	347	3	0	0	0			0
1502	16	Sas-4	348	707	16	Sas-4	348	707	3	3	3	3			3
33645	16	Sas-4	348	707	16	Sas-4	348	707	3	3	3	3			3
254	16	Sas-4	348	707	18	Sas-6	1	472	3	0	0				0
892	16	Sas-4	348	707	19	Asl	FL		3	2	1			1
796	16	Sas-4	348	707	20	Asl	1	357	3	3	2			1
542	16	Sas-4	348	707	21	Asl	358	625	3	0	0	0			0
3806	16	Sas-4	348	707	22	Asl	626	994	3	3	2	1			1
30710	16	Sas-4	348	707	22	Asl	626	994	3	3	2	2			2
31061	16	Sas-4	348	707	22	Asl	626	994	3	3	1	2			2
31067	16	Sas-4	348	707	22	Asl	626	994	3	3	1	2			2
31101	16	Sas-4	348	707	22	Asl	626	994	3	3	2	2			2
31107	16	Sas-4	348	707	22	Asl	626	994	3	3	2	2			2
4828	16	Sas-4	348	707	23	PLP	FL		3	0	0				0
7948	16	Sas-4	348	707	24	PLP	1	583	3	0	0				0
8236	16	Sas-4	348	707	25	PLP	584	1376	3	1	0	0			0
8140	16	Sas-4	348	707	26	PLP	1377	1811	3	0	1	0			0
7564	16	Sas-4	348	707	27	PLP	1812	2538	3	0	0				0
350	16	Sas-4	348	707	28	PLP	2539	2895	3	1	0	0			0
29614	16	Sas-4	348	707	28	PLP	2539	2895	3	1	1	0			0
4732	16	Sas-4	348	707	29	CEP135/Bld10	FL		3	0	0				0
2908	16	Sas-4	348	707	30	CEP135/Bld10	1	490	3	3	0	0			0
37946	16	Sas-4	348	707	30	CEP135/Bld10	1	490	3	3	0	0			0
4444	16	Sas-4	348	707	31	CEP135/Bld10	491	1059	3	3	1	0			0
1564	16	Sas-4	348	707	32	CP110	1	549	3	0	0				0
1948	16	Sas-4	348	707	34	CEP97	FL		3	0	0				0
3868	16	Sas-4	348	707	35	CEP97	1	351	3	0	0	0			0
6796	16	Sas-4	348	707	36	CEP97	352	513	3	0	0				0
1660	16	Sas-4	348	707	37	CEP97	514	806	3	0	0				0
5308	16	Sas-4	348	707	38	Polo	FL		3	0	0				0
2044	16	Sas-4	348	707	39	Polo	1	339	3	0	0				0
3676	16	Sas-4	348	707	40	Polo	340	576	3	0	0				0
8812	16	Sas-4	348	707	41	Plk4/SAK	FL		3	3	1			1
4060	16	Sas-4	348	707	43	Plk4/SAK	382	602	3	0	0				0
2332	16	Sas-4	348	707	44	Plk4/SAK	603	769	3	0	0				0
6124	16	Sas-4	348	707	47	Aurora A	1	411	3	3	2	2			2
33792	16	Sas-4	348	707	47	Aurora A	1	411	2	2	1	0			0
33793	16	Sas-4	348	707	47	Aurora A	1	411	2	2	1	0			0
3196	16	Sas-4	348	707	52	Cnn	FL		3	2	0	0			0
6028	16	Sas-4	348	707	53	Cnn	1	365	3	3	2	2			2
32567	16	Sas-4	348	707	53	Cnn	1	365	0	0	0	0
33794	16	Sas-4	348	707	53	Cnn	1	365	3	3	3	3			3
33795	16	Sas-4	348	707	53	Cnn	1	365	3	3	3	2			2
6988	16	Sas-4	348	707	54	Cnn	366	697	3	1	0	0			0
37768	16	Sas-4	348	707	55	Cnn	698	1148	3	3	1	1		1
3292	16	Sas-4	348	707	56	Spd2	FL		3	0	0				0
3964	16	Sas-4	348	707	57	Spd2	1	663	3	0	0				0
2236	16	Sas-4	348	707	58	Spd2	664	1146	3	0	0				0
1756	16	Sas-4	348	707	59	TACC	FL		3	3	3			1
8620	16	Sas-4	348	707	60	TACC	1	505	2	3	1	3		1
4540	16	Sas-4	348	707	61	TACC	506	1063	2	0	0				0
37857	16	Sas-4	348	707	62	TACC	1064	1308	3	3	2	2		1
3580	16	Sas-4	348	707	78	Lk6	FL		3	0	0				0
2812	16	Sas-4	348	707	79	Lk6	1	498	3	0	0				0
2716	16	Sas-4	348	707	80	Lk6	499	1142	3	0	0				0
9829	16	Sas-4	348	707	100	Nek2	FL		3	1	1	0		1
9889	16	Sas-4	348	707	100	Nek2	FL		3	3	2			1
10369	16	Sas-4	348	707	101	Nek2	1	314	3	1	0			1
6220	16	Sas-4	348	707	102	Nek2	315	735	3	3	2	1			1
33413	16	Sas-4	348	707	102	Nek2	315	735	3	2	1	1			1
33415	16	Sas-4	348	707	102	Nek2	315	735	3	1	1	0			0
21049	16	Sas-4	348	707	207	beta-tub56D	FL		2	0	0				0
13455	16	Sas-4	348	707	208	alpha-tub84B	FL		3	0	0				0
8750	16	Sas-4	348	707	210	EMPTY VECTOR	N/A		3	0	0				0
13839	16	Sas-4	348	707	241	CP110 Fragment 1	1	325	2	0	0				0
27811	16	Sas-4	348	707	241	CP110 Fragment 1	1	325	3	0	0				0
27523	16	Sas-4	348	707	242	CP110 Fragment 2	326	549	3	0	0				0
42654	16	Sas-4	348	707	262	Capon-like	580	626	3	3	2			1
42655	16	Sas-4	348	707	263	Syntaxin 1A	33	117	3	0	0				0
1130	17	Sas-4	708	901	2	Ana1	1	497	3	0	0				0
5642	17	Sas-4	708	901	3	Ana1	498	875	3	0	1	0			0
12208	17	Sas-4	708	901	4	Ana1	876	1310	3	0	0				0
650	17	Sas-4	708	901	5	Ana1	1311	1729	3	2	2	1			1
33370	17	Sas-4	708	901	5	Ana1	1311	1729	3	3	2	1			1
33371	17	Sas-4	708	901	5	Ana1	1311	1729	3	3	2	1			1
1226	17	Sas-4	708	901	6	Ana2	FL		3	3	2			1
5894	17	Sas-4	708	901	7	Ana2	1	176	3	2	2			1
5933	17	Sas-4	708	901	8	Ana2	177	420	3	3	3	3			3
33756	17	Sas-4	708	901	8	Ana2	177	420	3	3	3	3			3
33757	17	Sas-4	708	901	8	Ana2	177	420	3	3	3	3			3
37228	17	Sas-4	708	901	8	Ana2	177	420	3	3	3	3			3
3485	17	Sas-4	708	901	9	Ana3	FL		3	0	0				0
14416	17	Sas-4	708	901	10	Ana3	1	713	3	0	0				0
17778	17	Sas-4	708	901	10	Ana3	1	713	3	0	0				0
1418	17	Sas-4	708	901	11	Ana3	714	1041	3	0	0				0
458	17	Sas-4	708	901	12	Ana3	1042	1560	3	0	0				0
26852	17	Sas-4	708	901	13	Ana3	1562	1977	2	0	0				0
4349	17	Sas-4	708	901	14	Sas-4	FL		3	2	2	0			0
33716	17	Sas-4	708	901	14	Sas-4	FL		3	3	3	3			3
33717	17	Sas-4	708	901	14	Sas-4	FL		3	3	3	3			3
33718	17	Sas-4	708	901	14	Sas-4	FL		3	3	3	3			3
33719	17	Sas-4	708	901	14	Sas-4	FL		3	3	3	3			3
170	17	Sas-4	708	901	15	Sas-4	1	347	3	2	1	0			0
1514	17	Sas-4	708	901	16	Sas-4	348	707	3	0	0				0
266	17	Sas-4	708	901	18	Sas-6	1	472	3	0	0				0
893	17	Sas-4	708	901	19	Asl	FL		3	2	2			1
797	17	Sas-4	708	901	20	Asl	1	357	3	2	3			1
554	17	Sas-4	708	901	21	Asl	358	625	3	0	0				0
3818	17	Sas-4	708	901	22	Asl	626	994	3	3	1	1			1
30716	17	Sas-4	708	901	22	Asl	626	994	2	3	0	1			0
32021	17	Sas-4	708	901	22	Asl	626	994	2	3	0	0			0
32027	17	Sas-4	708	901	22	Asl	626	994	2	2	0	0			0
32061	17	Sas-4	708	901	22	Asl	626	994	3	3	0	1			0
32067	17	Sas-4	708	901	22	Asl	626	994	3	3	1	1			1
4829	17	Sas-4	708	901	23	PLP	FL		3	0	0				0
7949	17	Sas-4	708	901	24	PLP	1	583	3	0	0				0
8237	17	Sas-4	708	901	25	PLP	584	1376	2	1	0	0			0
8141	17	Sas-4	708	901	26	PLP	1377	1811	3	0	0				0
7565	17	Sas-4	708	901	27	PLP	1812	2538	3	0	0				0
362	17	Sas-4	708	901	28	PLP	2539	2895	2	0	0	0			0
4733	17	Sas-4	708	901	29	CEP135/Bld10	FL		3	0	0				0
2909	17	Sas-4	708	901	30	CEP135/Bld10	1	490	3	0	0				0
37947	17	Sas-4	708	901	30	CEP135/Bld10	1	490	3	1	0	0			0
4445	17	Sas-4	708	901	31	CEP135/Bld10	491	1059	3	2	0	0			0
1565	17	Sas-4	708	901	32	CP110	1	549	3	0	0				0
1949	17	Sas-4	708	901	34	CEP97	FL		3	0	0				0
3869	17	Sas-4	708	901	35	CEP97	1	351	3	0	0				0
6797	17	Sas-4	708	901	36	CEP97	352	513	3	0	0				0
1661	17	Sas-4	708	901	37	CEP97	514	806	3	0	0				0
5309	17	Sas-4	708	901	38	Polo	FL		3	0	0				0
2045	17	Sas-4	708	901	39	Polo	1	339	3	0	0				0
3677	17	Sas-4	708	901	40	Polo	340	576	3	0	0				0
8813	17	Sas-4	708	901	41	Plk4/SAK	FL		3	3	3			1
4061	17	Sas-4	708	901	43	Plk4/SAK	382	602	3	0	0				0
2333	17	Sas-4	708	901	44	Plk4/SAK	603	769	3	1	0	0			0
6125	17	Sas-4	708	901	47	Aurora A	1	411	3	2	1	0			0
3197	17	Sas-4	708	901	52	Cnn	FL		3	0	0				0
6029	17	Sas-4	708	901	53	Cnn	1	365	3	2	1	1			1
33417	17	Sas-4	708	901	53	Cnn	1	365	3	3	2	1			1
33418	17	Sas-4	708	901	53	Cnn	1	365	3	3	3	2			2
33419	17	Sas-4	708	901	53	Cnn	1	365	2	2	1	1			1
33420	17	Sas-4	708	901	53	Cnn	1	365	2	2	1	1			1
6989	17	Sas-4	708	901	54	Cnn	366	697	3	0	0				0
37769	17	Sas-4	708	901	55	Cnn	698	1148	3	3	1	0		1
3293	17	Sas-4	708	901	56	Spd2	FL		3	0	0				0
3965	17	Sas-4	708	901	57	Spd2	1	663	3	0	0				0
2237	17	Sas-4	708	901	58	Spd2	664	1146	3	0	0				0
1757	17	Sas-4	708	901	59	TACC	FL		3	3	3			1
8621	17	Sas-4	708	901	60	TACC	1	505	2	3	3	3		1
4541	17	Sas-4	708	901	61	TACC	506	1063	3	0	0				0
37858	17	Sas-4	708	901	62	TACC	1064	1308	3	3	1	0		1
3581	17	Sas-4	708	901	78	Lk6	FL		3	0	0				0
2813	17	Sas-4	708	901	79	Lk6	1	498	3	0	0				0
2717	17	Sas-4	708	901	80	Lk6	499	1142	3	1	0	0			0
9830	17	Sas-4	708	901	100	Nek2	FL		3	3	0	0		1
9890	17	Sas-4	708	901	100	Nek2	FL		3	3	1			1
10370	17	Sas-4	708	901	101	Nek2	1	314	3	1	0			1
6221	17	Sas-4	708	901	102	Nek2	315	735	3	3	2	1			1
33698	17	Sas-4	708	901	102	Nek2	315	735	3	1	0	1			0
33699	17	Sas-4	708	901	102	Nek2	315	735	3	1	0	1			0
33700	17	Sas-4	708	901	102	Nek2	315	735	3	1	0	1			0
33701	17	Sas-4	708	901	102	Nek2	315	735	3	1	0	0			0
21050	17	Sas-4	708	901	207	beta-tub56D	FL		2	0	0				0
13456	17	Sas-4	708	901	208	alpha-tub84B	FL		3	0	0				0
8762	17	Sas-4	708	901	210	EMPTY VECTOR	N/A		3	0	0				0
13840	17	Sas-4	708	901	241	CP110 Fragment 1	1	325	3	0	0				0
27812	17	Sas-4	708	901	241	CP110 Fragment 1	1	325	3	0	0				0
27524	17	Sas-4	708	901	242	CP110 Fragment 2	326	549	3	0	0				0
26275	17	Sas-4	708	901	262	Capon-like	580	626	3	3	1			1
26371	17	Sas-4	708	901	263	Syntaxin 1A	33	117	3	0	0				0
1142	18	Sas-6	1	472	2	Ana1	1	497	3	0	0				0
5654	18	Sas-6	1	472	3	Ana1	498	875	3	0	0				0
12216	18	Sas-6	1	472	4	Ana1	876	1310	3	0	0				0
662	18	Sas-6	1	472	5	Ana1	1311	1729	3	0	0				0
1238	18	Sas-6	1	472	6	Ana2	FL		3	3	2			1
5900	18	Sas-6	1	472	7	Ana2	1	176	2	2	2			1
5941	18	Sas-6	1	472	8	Ana2	177	420	3	0	0	0			0
37229	18	Sas-6	1	472	8	Ana2	177	420	3	1	1	0			0
3493	18	Sas-6	1	472	9	Ana3	FL		3	0	0				0
14424	18	Sas-6	1	472	10	Ana3	1	713	3	0	0				0
17786	18	Sas-6	1	472	10	Ana3	1	713	3	0	0				0
1430	18	Sas-6	1	472	11	Ana3	714	1041	2	0	0				0
470	18	Sas-6	1	472	12	Ana3	1042	1560	3	0	0				0
26853	18	Sas-6	1	472	13	Ana3	1562	1977	2	0	0				0
4357	18	Sas-6	1	472	14	Sas-4	FL		2	0	0				0
182	18	Sas-6	1	472	15	Sas-4	1	347	3	0	0				0
1526	18	Sas-6	1	472	16	Sas-4	348	707	2	0	0				0
278	18	Sas-6	1	472	18	Sas-6	1	472	3	3	1	1			1
33424	18	Sas-6	1	472	18	Sas-6	1	472	3	2	1	1			1
33427	18	Sas-6	1	472	18	Sas-6	1	472	2	2	1	1			1
901	18	Sas-6	1	472	19	Asl	FL		2	2	2			1
805	18	Sas-6	1	472	20	Asl	1	357	2	1	1			1
566	18	Sas-6	1	472	21	Asl	358	625	3	0	0				0
3830	18	Sas-6	1	472	22	Asl	626	994	3	2	1	1			1
32213	18	Sas-6	1	472	22	Asl	626	994	2	3	0	0			0
32219	18	Sas-6	1	472	22	Asl	626	994	2	3	0	0			0
32253	18	Sas-6	1	472	22	Asl	626	994	3	3	0	0			0
32259	18	Sas-6	1	472	22	Asl	626	994	3	3	1	0			0
4837	18	Sas-6	1	472	23	PLP	FL		2	0	0				0
7957	18	Sas-6	1	472	24	PLP	1	583	3	0	0				0
42774	18	Sas-6	1	472	25	PLP	584	1376	2	1	0	0			0
42775	18	Sas-6	1	472	26	PLP	1377	1811	3	0	0	0			0
42776	18	Sas-6	1	472	27	PLP	1812	2538	3	0	0				0
42777	18	Sas-6	1	472	28	PLP	2539	2895	3	0	0				0
42778	18	Sas-6	1	472	29	CEP135/Bld10	FL		3	0	0				0
42779	18	Sas-6	1	472	30	CEP135/Bld10	1	490	3	0	0				0
42780	18	Sas-6	1	472	30	CEP135/Bld10	1	490	3	1	0	0			0
42781	18	Sas-6	1	472	31	CEP135/Bld10	491	1059	3	2	1	0			0
42782	18	Sas-6	1	472	32	CP110	1	549	3	0	0				0
42783	18	Sas-6	1	472	34	CEP97	FL		3	0	0				0
42784	18	Sas-6	1	472	35	CEP97	1	351	3	0	0				0
42785	18	Sas-6	1	472	36	CEP97	352	513	2	0	0				0
42786	18	Sas-6	1	472	37	CEP97	514	806	2	0	0				0
42787	18	Sas-6	1	472	38	Polo	FL		3	0	0				0
42788	18	Sas-6	1	472	39	Polo	1	339	3	0	0				0
42789	18	Sas-6	1	472	40	Polo	340	576	3	0	0				0
8821	18	Sas-6	1	472	41	Plk4/SAK	FL		3	3	3			1
4069	18	Sas-6	1	472	43	Plk4/SAK	382	602	2	0	0				0
2341	18	Sas-6	1	472	44	Plk4/SAK	603	769	2	0	0				0
6133	18	Sas-6	1	472	47	Aurora A	1	411	1	0	0				0
3205	18	Sas-6	1	472	52	Cnn	FL		3	0	0				0
6037	18	Sas-6	1	472	53	Cnn	1	365	3	3	2	2			2
33796	18	Sas-6	1	472	53	Cnn	1	365	0	0	0	0			0
33797	18	Sas-6	1	472	53	Cnn	1	365	0	0	0	0			0
6997	18	Sas-6	1	472	54	Cnn	366	697	3	1	0	0			0
37770	18	Sas-6	1	472	55	Cnn	698	1148	3	3	1	1		1
3301	18	Sas-6	1	472	56	Spd2	FL		3	0	0				0
3973	18	Sas-6	1	472	57	Spd2	1	663	3	0	0				0
2245	18	Sas-6	1	472	58	Spd2	664	1146	3	0	0				0
1765	18	Sas-6	1	472	59	TACC	FL		2	2	2			1
8629	18	Sas-6	1	472	60	TACC	1	505	1	1	1	3		1
4549	18	Sas-6	1	472	61	TACC	506	1063	2	0	0				0
37859	18	Sas-6	1	472	62	TACC	1064	1308	3	3	1	0		1
3589	18	Sas-6	1	472	78	Lk6	FL		3	0	0				0
2821	18	Sas-6	1	472	79	Lk6	1	498	3	0	0				0
2725	18	Sas-6	1	472	80	Lk6	499	1142	3	0	0				0
9832	18	Sas-6	1	472	100	Nek2	FL		2	2	0	0		1
9898	18	Sas-6	1	472	100	Nek2	FL		2	2	0			1
10378	18	Sas-6	1	472	101	Nek2	1	314	3	2	1			1
6229	18	Sas-6	1	472	102	Nek2	315	735	3	0	0				0
21058	18	Sas-6	1	472	207	beta-tub56D	FL		3	0	0	0			0
33060	18	Sas-6	1	472	207	beta-tub56D	FL		2	0	0	0			0
13464	18	Sas-6	1	472	208	alpha-tub84B	FL		2	0	0				0
8774	18	Sas-6	1	472	210	EMPTY VECTOR	N/A		3	0	0				0
13848	18	Sas-6	1	472	241	CP110 Fragment 1	1	325	3	0	0				0
27813	18	Sas-6	1	472	241	CP110 Fragment 1	1	325	3	0	0				0
27525	18	Sas-6	1	472	242	CP110 Fragment 2	326	549	3	0	0				0
26276	18	Sas-6	1	472	262	Capon-like	580	626	3	2	1			1
26372	18	Sas-6	1	472	263	Syntaxin 1A	33	117	3	0	0				0
25729	19	Asl	FL		2	Ana1	1	497	2	0	0				0
24273	19	Asl	FL		3	Ana1	498	875	3	0	1				0
25730	19	Asl	FL		3	Ana1	498	875	2	0	0				0
25845	19	Asl	FL		3	Ana1	498	875	1	0	0	0			0
24274	19	Asl	FL		4	Ana1	876	1310	3	1	0				0
25731	19	Asl	FL		4	Ana1	876	1310	3	0	0				0
25846	19	Asl	FL		4	Ana1	876	1310	1	0	0	0			0
23597	19	Asl	FL		5	Ana1	1311	1729	0	0	0
24275	19	Asl	FL		5	Ana1	1311	1729	3	1	0				0
25732	19	Asl	FL		5	Ana1	1311	1729	3	1	1				1
25847	19	Asl	FL		5	Ana1	1311	1729	2	2	1	1			1
33372	19	Asl	FL		5	Ana1	1311	1729	1	1	0	0
33373	19	Asl	FL		5	Ana1	1311	1729	1	1	0	0
33491	19	Asl	FL		5	Ana1	1311	1729	3	0	1	0			0
33492	19	Asl	FL		5	Ana1	1311	1729	3	0	0	0			0
33493	19	Asl	FL		5	Ana1	1311	1729	3	0	0	0			0
33494	19	Asl	FL		5	Ana1	1311	1729	3	0	0	0			0
24278	19	Asl	FL		6	Ana2	FL		2	1	1			1
25735	19	Asl	FL		6	Ana2	FL		2	2	1			1
24279	19	Asl	FL		7	Ana2	1	176	2	1	2			1
25736	19	Asl	FL		7	Ana2	1	176	2	1	2			1
24280	19	Asl	FL		8	Ana2	177	420	3	0	0				0
25737	19	Asl	FL		8	Ana2	177	420	2	0	0				0
37230	19	Asl	FL		8	Ana2	177	420	3	1	0	0			0
24281	19	Asl	FL		9	Ana3	FL		1	0	0				0
25738	19	Asl	FL		9	Ana3	FL		1	0	0				0
24283	19	Asl	FL		10	Ana3	1	713	0	0	0				0
25740	19	Asl	FL		10	Ana3	1	713	0	0	0				0
25848	19	Asl	FL		10	Ana3	1	713	1	0	0	0			0
26056	19	Asl	FL		10	Ana3	1	713	3	0	0	0			0
24284	19	Asl	FL		11	Ana3	714	1041	2	0	0				0
25741	19	Asl	FL		11	Ana3	714	1041	2	0	0				0
24285	19	Asl	FL		12	Ana3	1042	1560	1	0	0				0
25742	19	Asl	FL		12	Ana3	1042	1560	1	0	0				0
25743	19	Asl	FL		13	Ana3	1562	1977	1	0	0				0
26854	19	Asl	FL		13	Ana3	1562	1977	3	0	0				0
25744	19	Asl	FL		14	Sas-4	FL		2	0	0				0
24288	19	Asl	FL		15	Sas-4	1	347	2	0	0				0
25745	19	Asl	FL		15	Sas-4	1	347	2	0	0				0
24289	19	Asl	FL		16	Sas-4	348	707	2	0	0				0
25746	19	Asl	FL		16	Sas-4	348	707	2	0	0				0
24291	19	Asl	FL		18	Sas-6	1	472	2	0	0				0
25748	19	Asl	FL		18	Sas-6	1	472	2	0	0				0
24292	19	Asl	FL		19	Asl	FL		1	2	1			1
25749	19	Asl	FL		19	Asl	FL		1	2	1			1
42919	19	Asl	FL		20	Asl	1	357	3	3	3			1
42920	19	Asl	FL		20	Asl	1	357	3	3	3			1
42921	19	Asl	FL		21	Asl	358	625	3	0	0				0
42922	19	Asl	FL		21	Asl	358	625	3	0	0				0
42923	19	Asl	FL		22	Asl	626	994	2	3	0				0
42924	19	Asl	FL		22	Asl	626	994	2	3	1				1
42925	19	Asl	FL		22	Asl	626	994	2	2	1	1			1
42926	19	Asl	FL		22	Asl	626	994	2	2	0	0			0
42927	19	Asl	FL		22	Asl	626	994	3	2	0	0			0
42928	19	Asl	FL		22	Asl	626	994	3	2	0	0			0
42929	19	Asl	FL		22	Asl	626	994	3	2	0	0			0
42931	19	Asl	FL		23	PLP	FL		1	0	0				0
42932	19	Asl	FL		24	PLP	1	583	3	0	0				0
42933	19	Asl	FL		24	PLP	1	583	2	0	0				0
42934	19	Asl	FL		25	PLP	584	1376	2	0	0				0
42935	19	Asl	FL		25	PLP	584	1376	2	0	0				0
42937	19	Asl	FL		26	PLP	1377	1811	2	0	0				0
42938	19	Asl	FL		27	PLP	1812	2538	2	0	0				0
42939	19	Asl	FL		27	PLP	1812	2538	2	0	0				0
42940	19	Asl	FL		28	PLP	2539	2895	2	0	0				0
42941	19	Asl	FL		28	PLP	2539	2895	2	0	0				0
42942	19	Asl	FL		29	CEP135/Bld10	FL		2	0	0				0
42943	19	Asl	FL		29	CEP135/Bld10	FL		2	0	0				0
42944	19	Asl	FL		30	CEP135/Bld10	1	490	2	0	0				0
42945	19	Asl	FL		30	CEP135/Bld10	1	490	2	0	0				0
42946	19	Asl	FL		30	CEP135/Bld10	1	490	3	0	0	0			0
42947	19	Asl	FL		31	CEP135/Bld10	491	1059	2	2	0				0
42948	19	Asl	FL		31	CEP135/Bld10	491	1059	2	2	0				0
42949	19	Asl	FL		31	CEP135/Bld10	491	1059	2	2	0	0			0
42950	19	Asl	FL		32	CP110	1	549	1	0	0				0
42951	19	Asl	FL		32	CP110	1	549	2	0	0				0
42952	19	Asl	FL		34	CEP97	FL		2	0	0				0
42953	19	Asl	FL		34	CEP97	FL		2	0	0				0
42954	19	Asl	FL		35	CEP97	1	351	2	0	0				0
42955	19	Asl	FL		35	CEP97	1	351	2	0	0				0
42956	19	Asl	FL		36	CEP97	352	513	1	0	0				0
42957	19	Asl	FL		36	CEP97	352	513	1	0	0				0
42958	19	Asl	FL		37	CEP97	514	806	1	0	0				0
42959	19	Asl	FL		37	CEP97	514	806	1	0	0				0
42962	19	Asl	FL		38	Polo	FL		3	0	0	0			0
42963	19	Asl	FL		39	Polo	1	339	2	0	0				0
42964	19	Asl	FL		39	Polo	1	339	2	0	0				0
42965	19	Asl	FL		40	Polo	340	576	2	0	0				0
42966	19	Asl	FL		40	Polo	340	576	2	0	0				0
42967	19	Asl	FL		41	Plk4/SAK	FL		2	2	1			1
42968	19	Asl	FL		41	Plk4/SAK	FL		2	2	2			1
42969	19	Asl	FL		42	Plk4/SAK	1	381	2	2	2			1
42971	19	Asl	FL		43	Plk4/SAK	382	602	2	2	3				2
42972	19	Asl	FL		43	Plk4/SAK	382	602	2	2	3				2
42973	19	Asl	FL		43	Plk4/SAK	382	602	2	2	2	2			2
42974	19	Asl	FL		43	Plk4/SAK	382	602	3	1	0	0			0
42975	19	Asl	FL		43	Plk4/SAK	382	602	3	1	0	0			0
42976	19	Asl	FL		43	Plk4/SAK	382	602	3	1	0	0			0
42977	19	Asl	FL		44	Plk4/SAK	603	769	2	0	0				0
42978	19	Asl	FL		44	Plk4/SAK	603	769	2	0	0				0
42979	19	Asl	FL		47	Aurora A	1	411	0	0	0
42980	19	Asl	FL		47	Aurora A	1	411	2	0	1				0
42981	19	Asl	FL		47	Aurora A	1	411	3	0	0	0			0
42984	19	Asl	FL		52	Cnn	FL		2	0	0				0
42985	19	Asl	FL		52	Cnn	FL		1	0	0				0
42986	19	Asl	FL		53	Cnn	1	365	2	0	0				0
42987	19	Asl	FL		53	Cnn	1	365	2	0	0				0
42988	19	Asl	FL		54	Cnn	366	697	3	0	0				0
42989	19	Asl	FL		54	Cnn	366	697	3	0	0				0
42992	19	Asl	FL		55	Cnn	698	1148	3	2	0	0		1
42993	19	Asl	FL		56	Spd2	FL		2	0	0				0
42994	19	Asl	FL		56	Spd2	FL		2	0	0				0
42995	19	Asl	FL		57	Spd2	1	663	2	0	0				0
42996	19	Asl	FL		57	Spd2	1	663	2	0	0				0
42997	19	Asl	FL		58	Spd2	664	1146	2	0	0				0
42998	19	Asl	FL		58	Spd2	664	1146	2	0	0				0
42999	19	Asl	FL		59	TACC	FL		2	2	3			1
43000	19	Asl	FL		59	TACC	FL		2	3	3			1
43001	19	Asl	FL		60	TACC	1	505	2	2	2			1
43003	19	Asl	FL		61	TACC	506	1063	2	0	0				0
43004	19	Asl	FL		61	TACC	506	1063	2	0	1				0
43005	19	Asl	FL		61	TACC	506	1063	3	0	0	0			0
43009	19	Asl	FL		62	TACC	1064	1308	3	3	1	1		1
43010	19	Asl	FL		62	TACC	1064	1308	3	3	1	0		1
43011	19	Asl	FL		62	TACC	1064	1308	2	1	1	0		1
43012	19	Asl	FL		62	TACC	1064	1308	2	2	1	0		1
43013	19	Asl	FL		62	TACC	1064	1308	3	2	1	0		1
43014	19	Asl	FL		78	Lk6	FL		2	0	0				0
43015	19	Asl	FL		78	Lk6	FL		1	0	0				0
43016	19	Asl	FL		79	Lk6	1	498	2	0	0				0
43017	19	Asl	FL		79	Lk6	1	498	2	0	0				0
43018	19	Asl	FL		80	Lk6	499	1142	2	0	0				0
43019	19	Asl	FL		80	Lk6	499	1142	1	0	0				0
43020	19	Asl	FL		100	Nek2	FL		2	0	0			1
43021	19	Asl	FL		100	Nek2	FL		2	0	0			1
43022	19	Asl	FL		101	Nek2	1	314	3	0	0			1
43023	19	Asl	FL		101	Nek2	1	314	3	1	0			1
43024	19	Asl	FL		102	Nek2	315	735	2	0	0				0
43026	19	Asl	FL		207	beta-tub56D	FL		3	0	0				0
43027	19	Asl	FL		207	beta-tub56D	FL		3	0	0				0
43028	19	Asl	FL		208	alpha-tub84B	FL		2	0	0				0
43029	19	Asl	FL		208	alpha-tub84B	FL		2	0	0				0
43030	19	Asl	FL		210	EMPTY VECTOR	N/A		2	0	0				0
43031	19	Asl	FL		210	EMPTY VECTOR	N/A		2	0	0				0
43032	19	Asl	FL		210	EMPTY VECTOR	N/A		2	0	0				0
43033	19	Asl	FL		210	EMPTY VECTOR	N/A		1	0	0				0
43034	19	Asl	FL		241	CP110 Fragment 1	1	325	2	0	0				0
43035	19	Asl	FL		241	CP110 Fragment 1	1	325	2	0	0				0
43036	19	Asl	FL		241	CP110 Fragment 1	1	325	3	1	0				0
43037	19	Asl	FL		241	CP110 Fragment 1	1	325	3	0	0	0			0
43038	19	Asl	FL		242	CP110 Fragment 2	326	549	2	0	0				0
43039	19	Asl	FL		242	CP110 Fragment 2	326	549	2	0	0				0
43040	19	Asl	FL		242	CP110 Fragment 2	326	549	3	0	0				0
43041	19	Asl	FL		262	Capon-like	580	626	3	3	2			1
43042	19	Asl	FL		263	Syntaxin 1A	33	117	3	0	0				0
1059	20	Asl	1	357	2	Ana1	1	497	3	0	0				0
35353	20	Asl	1	357	2	Ana1	1	497	3	0	0	0			0
5571	20	Asl	1	357	3	Ana1	498	875	3	0	0				0
35354	20	Asl	1	357	3	Ana1	498	875	3	0	1	0			0
12217	20	Asl	1	357	4	Ana1	876	1310	3	0	0				0
35355	20	Asl	1	357	4	Ana1	876	1310	3	3	1	0			0
579	20	Asl	1	357	5	Ana1	1311	1729	3	3	1	2			2
33742	20	Asl	1	357	5	Ana1	1311	1729	3	3	3	2			2
33743	20	Asl	1	357	5	Ana1	1311	1729	3	3	2	1			1
35356	20	Asl	1	357	5	Ana1	1311	1729	3	3	3	3			3
1155	20	Asl	1	357	6	Ana2	FL		3	3	2			1
5859	20	Asl	1	357	7	Ana2	1	176	3	3	3			1
5942	20	Asl	1	357	8	Ana2	177	420	1	1	1	1			1
33668	20	Asl	1	357	8	Ana2	177	420	3	3	1	1			1
33669	20	Asl	1	357	8	Ana2	177	420	3	3	1	1			1
33670	20	Asl	1	357	8	Ana2	177	420	3	3	1	1			1
33671	20	Asl	1	357	8	Ana2	177	420	3	3	1	1			1
35357	20	Asl	1	357	8	Ana2	177	420	3	3	1	1			1
37231	20	Asl	1	357	8	Ana2	177	420	3	3	1	1			1
3494	20	Asl	1	357	9	Ana3	FL		2	0	0				0
35358	20	Asl	1	357	9	Ana3	FL		3	0	0	0			0
14425	20	Asl	1	357	10	Ana3	1	713	1	0	0				0
17787	20	Asl	1	357	10	Ana3	1	713	2	0	0				0
33123	20	Asl	1	357	10	Ana3	1	713	2	0	0	0			0
35359	20	Asl	1	357	10	Ana3	1	713	3	0	0	0			0
1347	20	Asl	1	357	11	Ana3	714	1041	2	0	0				0
35360	20	Asl	1	357	11	Ana3	714	1041	3	0	0	0			0
387	20	Asl	1	357	12	Ana3	1042	1560	3	0	0				0
35361	20	Asl	1	357	12	Ana3	1042	1560	3	0	0	0			0
26855	20	Asl	1	357	13	Ana3	1562	1977	3	3	1				0
29431	20	Asl	1	357	13	Ana3	1562	1977	2	2	0	0			0
35362	20	Asl	1	357	13	Ana3	1562	1977	2	2	0	1			0
4358	20	Asl	1	357	14	Sas-4	FL		2	1	1	2			2
33776	20	Asl	1	357	14	Sas-4	FL		3	3	2	2			2
33777	20	Asl	1	357	14	Sas-4	FL		3	3	2	2			2
33788	20	Asl	1	357	14	Sas-4	FL		3	2	3	2			2
33789	20	Asl	1	357	14	Sas-4	FL		3	3	3	3			3
35363	20	Asl	1	357	14	Sas-4	FL		2	2	1	1			1
99	20	Asl	1	357	15	Sas-4	1	347	3	0	0				0
35364	20	Asl	1	357	15	Sas-4	1	347	3	0	0	0			0
1443	20	Asl	1	357	16	Sas-4	348	707	3	0	0				0
35365	20	Asl	1	357	16	Sas-4	348	707	3	0	0	0			0
195	20	Asl	1	357	18	Sas-6	1	472	3	0	0				0
35366	20	Asl	1	357	18	Sas-6	1	472	3	1	0	0			0
902	20	Asl	1	357	19	Asl	FL		1	1	1			1
806	20	Asl	1	357	20	Asl	1	357	1	1	1			1
43101	20	Asl	1	357	21	Asl	358	625	3	2	1	1			1
43102	20	Asl	1	357	21	Asl	358	625	2	2	1	1			1
43103	20	Asl	1	357	21	Asl	358	625	1	1	1	1			1
43104	20	Asl	1	357	21	Asl	358	625	3	3	1	1			1
43105	20	Asl	1	357	21	Asl	358	625	3	3	2	1			1
43106	20	Asl	1	357	21	Asl	358	625	3	3	1	2			2
43107	20	Asl	1	357	22	Asl	626	994	3	3	1	1			1
43108	20	Asl	1	357	22	Asl	626	994	2	3	1	1			1
43109	20	Asl	1	357	22	Asl	626	994	2	3	1	1			1
43110	20	Asl	1	357	22	Asl	626	994	2	2	1	1			1
43111	20	Asl	1	357	22	Asl	626	994	3	3	1	1			1
43112	20	Asl	1	357	22	Asl	626	994	3	3	1	1			1
43113	20	Asl	1	357	22	Asl	626	994	3	3	2	3			3
43114	20	Asl	1	357	23	PLP	FL		2	0	0				0
43115	20	Asl	1	357	23	PLP	FL		2	0	0	0			0
43116	20	Asl	1	357	24	PLP	1	583	3	0	0				0
43117	20	Asl	1	357	24	PLP	1	583	3	0	0	0			0
43118	20	Asl	1	357	25	PLP	584	1376	2	0	0				0
43119	20	Asl	1	357	25	PLP	584	1376	3	2	0	0			0
43120	20	Asl	1	357	26	PLP	1377	1811	1	0	0				0
43121	20	Asl	1	357	26	PLP	1377	1811	3	1	0	0			0
43122	20	Asl	1	357	27	PLP	1812	2538	2	0	0				0
43123	20	Asl	1	357	27	PLP	1812	2538	3	1	0	0			0
43124	20	Asl	1	357	28	PLP	2539	2895	3	0	0	0			0
43125	20	Asl	1	357	28	PLP	2539	2895	3	1	0	0			0
43126	20	Asl	1	357	29	CEP135/Bld10	FL		3	0	0				0
43127	20	Asl	1	357	29	CEP135/Bld10	FL		3	0	0	0			0
43128	20	Asl	1	357	30	CEP135/Bld10	1	490	2	0	0				0
43129	20	Asl	1	357	30	CEP135/Bld10	1	490	2	0	0	0			0
43130	20	Asl	1	357	30	CEP135/Bld10	1	490	3	0	0	0			0
43131	20	Asl	1	357	31	CEP135/Bld10	491	1059	3	2	0	0			0
43132	20	Asl	1	357	31	CEP135/Bld10	491	1059	3	3	0	0			0
43133	20	Asl	1	357	32	CP110	1	549	3	0	0				0
43134	20	Asl	1	357	32	CP110	1	549	3	0	0	0			0
43135	20	Asl	1	357	34	CEP97	FL		2	0	0				0
43136	20	Asl	1	357	34	CEP97	FL		3	0	0	0			0
43137	20	Asl	1	357	35	CEP97	1	351	2	0	0				0
43138	20	Asl	1	357	35	CEP97	1	351	3	0	0	0			0
43139	20	Asl	1	357	36	CEP97	352	513	2	0	0				0
43140	20	Asl	1	357	36	CEP97	352	513	3	0	0	0			0
43141	20	Asl	1	357	37	CEP97	514	806	2	0	0				0
43142	20	Asl	1	357	37	CEP97	514	806	3	0	0	0			0
43143	20	Asl	1	357	38	Polo	FL		2	0	0				0
43144	20	Asl	1	357	38	Polo	FL		3	0	0	0			0
43145	20	Asl	1	357	39	Polo	1	339	3	0	0				0
43146	20	Asl	1	357	39	Polo	1	339	3	0	0	0			0
43147	20	Asl	1	357	40	Polo	340	576	3	0	0				0
43148	20	Asl	1	357	40	Polo	340	576	3	1	0	0			0
43149	20	Asl	1	357	41	Plk4/SAK	FL		3	3	3			1
43151	20	Asl	1	357	43	Plk4/SAK	382	602	2	3	3	3			3
43152	20	Asl	1	357	43	Plk4/SAK	382	602	3	3	3	3			3
43153	20	Asl	1	357	43	Plk4/SAK	382	602	3	3	3	3			3
43154	20	Asl	1	357	43	Plk4/SAK	382	602	3	3	3	3			3
43155	20	Asl	1	357	43	Plk4/SAK	382	602	3	3	3	3			3
43156	20	Asl	1	357	44	Plk4/SAK	603	769	2	0	0				0
43157	20	Asl	1	357	44	Plk4/SAK	603	769	3	0	0	0			0
43158	20	Asl	1	357	47	Aurora A	1	411	1	2	1	2			2
43159	20	Asl	1	357	47	Aurora A	1	411	3	3	2	2			2
43160	20	Asl	1	357	47	Aurora A	1	411	2	2	2	1			1
43163	20	Asl	1	357	52	Cnn	FL		3	0	0				0
43164	20	Asl	1	357	52	Cnn	FL		2	0	0	0			0
43165	20	Asl	1	357	53	Cnn	1	365	3	1	0	0			0
43166	20	Asl	1	357	53	Cnn	1	365	3	2	1	0			0
43167	20	Asl	1	357	54	Cnn	366	697	2	0	0				0
43168	20	Asl	1	357	54	Cnn	366	697	3	0	0	0			0
43169	20	Asl	1	357	55	Cnn	698	1148	3	2	1	0		1
43170	20	Asl	1	357	55	Cnn	698	1148	3	1	0	0		1
43171	20	Asl	1	357	56	Spd2	FL		2	0	0				0
43172	20	Asl	1	357	56	Spd2	FL		3	0	0	0			0
43173	20	Asl	1	357	57	Spd2	1	663	2	0	0				0
43174	20	Asl	1	357	57	Spd2	1	663	3	1	0	0			0
43175	20	Asl	1	357	58	Spd2	664	1146	3	0	0				0
43176	20	Asl	1	357	58	Spd2	664	1146	3	0	0	0			0
43177	20	Asl	1	357	59	TACC	FL		1	1	1			1
43178	20	Asl	1	357	60	TACC	1	505	1	1	1	3		1
43179	20	Asl	1	357	61	TACC	506	1063	1	0	0				0
43180	20	Asl	1	357	61	TACC	506	1063	3	0	0	0			0
43181	20	Asl	1	357	61	TACC	506	1063	3	1	0	0			0
43182	20	Asl	1	357	62	TACC	1064	1308	3	3	0	1		1
43183	20	Asl	1	357	62	TACC	1064	1308	3	2	0	0		1
43184	20	Asl	1	357	78	Lk6	FL		2	0	0				0
43185	20	Asl	1	357	78	Lk6	FL		3	1	1	1			1
43186	20	Asl	1	357	79	Lk6	1	498	2	0	0				0
43187	20	Asl	1	357	79	Lk6	1	498	3	0	0	0			0
43188	20	Asl	1	357	80	Lk6	499	1142	2	0	0				0
43189	20	Asl	1	357	80	Lk6	499	1142	3	2	0	0			0
43190	20	Asl	1	357	100	Nek2	FL		2	2	0	0		1
43191	20	Asl	1	357	100	Nek2	FL		2	2	0			1
43192	20	Asl	1	357	101	Nek2	1	314	2	2	0			1
43193	20	Asl	1	357	102	Nek2	315	735	3	3	3	3			3
43194	20	Asl	1	357	102	Nek2	315	735	3	3	3	3			3
43195	20	Asl	1	357	102	Nek2	315	735	3	3	3	3			3
43196	20	Asl	1	357	102	Nek2	315	735	3	3	3	3			3
43197	20	Asl	1	357	207	beta-tub56D	FL		1	0	0				0
43198	20	Asl	1	357	207	beta-tub56D	FL		3	1	0	0			0
43199	20	Asl	1	357	208	alpha-tub84B	FL		2	0	0				0
43200	20	Asl	1	357	208	alpha-tub84B	FL		3	0	0	0			0
43201	20	Asl	1	357	210	EMPTY VECTOR	N/A		3	0	0				0
43202	20	Asl	1	357	210	EMPTY VECTOR	N/A		3	0	0	0			0
43203	20	Asl	1	357	241	CP110 Fragment 1	1	325	2	0	0				0
43204	20	Asl	1	357	241	CP110 Fragment 1	1	325	3	0	0				0
43205	20	Asl	1	357	241	CP110 Fragment 1	1	325	3	0	0	0			0
43206	20	Asl	1	357	242	CP110 Fragment 2	326	549	3	0	0				0
43207	20	Asl	1	357	242	CP110 Fragment 2	326	549	3	0	0	0			0
43208	20	Asl	1	357	262	Capon-like	580	626	3	1	0			1
43209	20	Asl	1	357	263	Syntaxin 1A	33	117	3	0	0				0
43210	20	Asl	1	357	263	Syntaxin 1A	33	117	3	0	0	0			0
1071	21	Asl	358	625	2	Ana1	1	497	3	0	0				0
5583	21	Asl	358	625	3	Ana1	498	875	3	0	0				0
12218	21	Asl	358	625	4	Ana1	876	1310	3	0	0				0
591	21	Asl	358	625	5	Ana1	1311	1729	3	0	0				0
1167	21	Asl	358	625	6	Ana2	FL		3	3	2			1
5865	21	Asl	358	625	7	Ana2	1	176	2	2	2			1
5943	21	Asl	358	625	8	Ana2	177	420	2	1	1	1			1
30773	21	Asl	358	625	8	Ana2	177	420	3	3	2	2			2
30774	21	Asl	358	625	8	Ana2	177	420	3	3	2	2			2
32943	21	Asl	358	625	8	Ana2	177	420	2	2	1	1			1
32979	21	Asl	358	625	8	Ana2	177	420	2	2	1	1			1
37232	21	Asl	358	625	8	Ana2	177	420	3	3	1	1			1
3495	21	Asl	358	625	9	Ana3	FL		3	0	0				0
14426	21	Asl	358	625	10	Ana3	1	713	3	0	0				0
17788	21	Asl	358	625	10	Ana3	1	713	3	0	0				0
1359	21	Asl	358	625	11	Ana3	714	1041	3	0	0				0
399	21	Asl	358	625	12	Ana3	1042	1560	3	0	0				0
26856	21	Asl	358	625	13	Ana3	1562	1977	3	0	0				0
26856	21	Asl	358	625	13	Ana3	1562	1977	3	0	0				0
111	21	Asl	358	625	15	Sas-4	1	347	3	0	0				0
1455	21	Asl	358	625	16	Sas-4	348	707	3	0	0	0			0
207	21	Asl	358	625	18	Sas-6	1	472	3	0	0	0			0
903	21	Asl	358	625	19	Asl	FL		3	3	2			1
807	21	Asl	358	625	20	Asl	1	357	3	3	3			1
495	21	Asl	358	625	21	Asl	358	625	3	3	3	3			3
30426	21	Asl	358	625	21	Asl	358	625	3	3	3	3			3
30626	21	Asl	358	625	21	Asl	358	625	3	3	3	3			3
32739	21	Asl	358	625	21	Asl	358	625	2	2	2	2			2
3759	21	Asl	358	625	22	Asl	626	994	3	3	3	2			2
30427	21	Asl	358	625	22	Asl	626	994	2	2	2	2			2
30733	21	Asl	358	625	22	Asl	626	994	3	3	3	3			3
31349	21	Asl	358	625	22	Asl	626	994	3	3	3	3			3
31355	21	Asl	358	625	22	Asl	626	994	3	3	3	3			3
31389	21	Asl	358	625	22	Asl	626	994	3	3	3	3			3
31395	21	Asl	358	625	22	Asl	626	994	3	3	3	3			3
32799	21	Asl	358	625	22	Asl	626	994	1	1	0	0			0
32835	21	Asl	358	625	22	Asl	626	994	1	1	1	1			1
4839	21	Asl	358	625	23	PLP	FL		3	0	0				0
7959	21	Asl	358	625	24	PLP	1	583	3	0	0				0
8247	21	Asl	358	625	25	PLP	584	1376	2	1	0	0			0
8151	21	Asl	358	625	26	PLP	1377	1811	3	3	3	3			3
24170	21	Asl	358	625	26	PLP	1377	1811	3	3	2	3			3
24171	21	Asl	358	625	26	PLP	1377	1811	3	3	2	3			3
24172	21	Asl	358	625	26	PLP	1377	1811	3	3	2	3			3
30428	21	Asl	358	625	26	PLP	1377	1811	3	3	3	3			3
30632	21	Asl	358	625	26	PLP	1377	1811	3	3	3	3			3
32655	21	Asl	358	625	26	PLP	1377	1811	2	3	2	2			2
32668	21	Asl	358	625	26	PLP	1377	1811	1	1	1	1			2
32691	21	Asl	358	625	26	PLP	1377	1811	2	2	2	2			2
7575	21	Asl	358	625	27	PLP	1812	2538	3	0	0				0
303	21	Asl	358	625	28	PLP	2539	2895	3	0	0				0
4743	21	Asl	358	625	29	CEP135/Bld10	FL		3	3	0	0			0
2919	21	Asl	358	625	30	CEP135/Bld10	1	490	3	3	1	1			1
30429	21	Asl	358	625	30	CEP135/Bld10	1	490	3	3	1	1			1
30638	21	Asl	358	625	30	CEP135/Bld10	1	490	3	3	0	1			0
33027	21	Asl	358	625	30	CEP135/Bld10	1	490	2	2	0	1			0
37951	21	Asl	358	625	30	CEP135/Bld10	1	490	3	3	1	2			2
4455	21	Asl	358	625	31	CEP135/Bld10	491	1059	3	3	3	2			2
30430	21	Asl	358	625	31	CEP135/Bld10	491	1059	3	3	3	3			3
30644	21	Asl	358	625	31	CEP135/Bld10	491	1059	3	3	3	3			3
32847	21	Asl	358	625	31	CEP135/Bld10	491	1059	2	3	2	3			3
32860	21	Asl	358	625	31	CEP135/Bld10	491	1059	1	1	0	0			0
32883	21	Asl	358	625	31	CEP135/Bld10	491	1059	2	2	2	2			2
1575	21	Asl	358	625	32	CP110	1	549	3	0	0				0
1959	21	Asl	358	625	34	CEP97	FL		3	0	0				0
3879	21	Asl	358	625	35	CEP97	1	351	3	0	0				0
6807	21	Asl	358	625	36	CEP97	352	513	3	0	0				0
1671	21	Asl	358	625	37	CEP97	514	806	3	0	0				0
5319	21	Asl	358	625	38	Polo	FL		3	0	0				0
2055	21	Asl	358	625	39	Polo	1	339	3	0	0				0
3687	21	Asl	358	625	40	Polo	340	576	3	0	0				0
8823	21	Asl	358	625	41	Plk4/SAK	FL		3	3	1			1
4071	21	Asl	358	625	43	Plk4/SAK	382	602	3	0	0				0
2343	21	Asl	358	625	44	Plk4/SAK	603	769	3	0	0				0
43296	21	Asl	358	625	47	Aurora A	1	411	2	3	1	1			1
43297	21	Asl	358	625	47	Aurora A	1	411	3	1	1	1			1
43298	21	Asl	358	625	47	Aurora A	1	411	3	1	1	1			1
43321	21	Asl	358	625	52	Cnn	FL		3	3	0	0			0
43322	21	Asl	358	625	53	Cnn	1	365	3	3	3	3			3
43323	21	Asl	358	625	53	Cnn	1	365	3	3	3	3			3
43324	21	Asl	358	625	53	Cnn	1	365	3	3	3	3			3
43325	21	Asl	358	625	53	Cnn	1	365	0	0	0	0
43326	21	Asl	358	625	53	Cnn	1	365	1	2	1	1			1
43327	21	Asl	358	625	53	Cnn	1	365	1	1	1	1			1
43328	21	Asl	358	625	53	Cnn	1	365	2	2	2	1			2
43329	21	Asl	358	625	54	Cnn	366	697	3	1	0	0			0
43330	21	Asl	358	625	55	Cnn	698	1148	3	3	3	3		1
43331	21	Asl	358	625	56	Spd2	FL		3	0	0				0
43332	21	Asl	358	625	57	Spd2	1	663	3	0	0				0
43333	21	Asl	358	625	58	Spd2	664	1146	3	0	0				0
43334	21	Asl	358	625	59	TACC	FL		3	2	2			1
43335	21	Asl	358	625	60	TACC	1	505	2	2	2	3		1
43336	21	Asl	358	625	61	TACC	506	1063	3	0	0				0
43337	21	Asl	358	625	62	TACC	1064	1308	3	3	2	3		1
3591	21	Asl	358	625	78	Lk6	FL		3	0	0				0
2823	21	Asl	358	625	79	Lk6	1	498	3	0	0				0
2727	21	Asl	358	625	80	Lk6	499	1142	3	1	0	0			0
9834	21	Asl	358	625	100	Nek2	FL		3	1	0	0		1
9900	21	Asl	358	625	100	Nek2	FL		3	3	1			1
10380	21	Asl	358	625	101	Nek2	1	314	3	2	1			1
6231	21	Asl	358	625	102	Nek2	315	735	3	2	1				0
29980	21	Asl	358	625	102	Nek2	315	735	3	3	0	0			0
21060	21	Asl	358	625	207	beta-tub56D	FL		2	0	0				0
13466	21	Asl	358	625	208	alpha-tub84B	FL		3	0	0				0
8703	21	Asl	358	625	210	EMPTY VECTOR	N/A		3	0	0				0
13850	21	Asl	358	625	241	CP110 Fragment 1	1	325	2	0	0				0
27816	21	Asl	358	625	241	CP110 Fragment 1	1	325	3	0	0				0
27528	21	Asl	358	625	242	CP110 Fragment 2	326	549	3	0	1				0
29526	21	Asl	358	625	242	CP110 Fragment 2	326	549	3	0	0	0			0
26279	21	Asl	358	625	262	Capon-like	580	626	3	2	1			1
26375	21	Asl	358	625	263	Syntaxin 1A	33	117	3	0	0				0
1083	22	Asl	626	994	2	Ana1	1	497	2	0	0				0
5595	22	Asl	626	994	3	Ana1	498	875	2	0	0				0
12219	22	Asl	626	994	4	Ana1	876	1310	2	0	0				0
603	22	Asl	626	994	5	Ana1	1311	1729	2	3	3	3			3
33625	22	Asl	626	994	5	Ana1	1311	1729	2	2	2	2			2
1179	22	Asl	626	994	6	Ana2	FL		2	2	1			1
5871	22	Asl	626	994	7	Ana2	1	176	1	1	2			1
5944	22	Asl	626	994	8	Ana2	177	420	2	2	2	2			2
33758	22	Asl	626	994	8	Ana2	177	420	3	3	1	1			1
33759	22	Asl	626	994	8	Ana2	177	420	3	3	2	1			1
37233	22	Asl	626	994	8	Ana2	177	420	3	3	3	2			2
3496	22	Asl	626	994	9	Ana3	FL		1	0	0				0
14427	22	Asl	626	994	10	Ana3	1	713	1	0	0				0
17789	22	Asl	626	994	10	Ana3	1	713	2	0	0				0
33124	22	Asl	626	994	10	Ana3	1	713	1	0	0	0			0
1371	22	Asl	626	994	11	Ana3	714	1041	1	0	0				0
411	22	Asl	626	994	12	Ana3	1042	1560	2	0	0				0
26857	22	Asl	626	994	13	Ana3	1562	1977	3	0	0				0
4360	22	Asl	626	994	14	Sas-4	FL		2	2	0	0			0
123	22	Asl	626	994	15	Sas-4	1	347	1	0	0				0
1467	22	Asl	626	994	16	Sas-4	348	707	2	0	0	0			0
219	22	Asl	626	994	18	Sas-6	1	472	2	0	0				0
904	22	Asl	626	994	19	Asl	FL		2	2	3			1
808	22	Asl	626	994	20	Asl	1	357	2	2	1			1
507	22	Asl	626	994	21	Asl	358	625	2	0	0				0
3771	22	Asl	626	994	22	Asl	626	994	2	2	3	3			3
30737	22	Asl	626	994	22	Asl	626	994	2	2	2	2			2
31157	22	Asl	626	994	22	Asl	626	994	3	3	2	2			2
31163	22	Asl	626	994	22	Asl	626	994	3	3	1	2			2
31197	22	Asl	626	994	22	Asl	626	994	3	3	2	2			2
31203	22	Asl	626	994	22	Asl	626	994	3	3	2	2			2
4840	22	Asl	626	994	23	PLP	FL		2	0	0				0
7960	22	Asl	626	994	24	PLP	1	583	3	0	0				0
8248	22	Asl	626	994	25	PLP	584	1376	1	0	0				0
18032	22	Asl	626	994	25	PLP	584	1376	3	1	0	0			0
8152	22	Asl	626	994	26	PLP	1377	1811	1	0	0				0
7576	22	Asl	626	994	27	PLP	1812	2538	3	0	0				0
315	22	Asl	626	994	28	PLP	2539	2895	3	0	0				0
4744	22	Asl	626	994	29	CEP135/Bld10	FL		3	0	0				0
2920	22	Asl	626	994	30	CEP135/Bld10	1	490	3	3	0	0			0
37952	22	Asl	626	994	30	CEP135/Bld10	1	490	3	3	1	1			1
4456	22	Asl	626	994	31	CEP135/Bld10	491	1059	3	1	0	0			0
33562	22	Asl	626	994	31	CEP135/Bld10	491	1059	2	1	0	0			0
33563	22	Asl	626	994	31	CEP135/Bld10	491	1059	3	1	0	0			0
33564	22	Asl	626	994	31	CEP135/Bld10	491	1059	3	2	0	0			0
33565	22	Asl	626	994	31	CEP135/Bld10	491	1059	3	2	0	0			0
1576	22	Asl	626	994	32	CP110	1	549	1	0	0				0
1960	22	Asl	626	994	34	CEP97	FL		2	0	0				0
3880	22	Asl	626	994	35	CEP97	1	351	2	0	0				0
6808	22	Asl	626	994	36	CEP97	352	513	2	0	0				0
1672	22	Asl	626	994	37	CEP97	514	806	2	0	0				0
5320	22	Asl	626	994	38	Polo	FL		2	0	0				0
2056	22	Asl	626	994	39	Polo	1	339	2	0	0				0
3688	22	Asl	626	994	40	Polo	340	576	2	0	0				0
8824	22	Asl	626	994	41	Plk4/SAK	FL		2	1	0			1
4072	22	Asl	626	994	43	Plk4/SAK	382	602	2	0	0				0
33306	22	Asl	626	994	43	Plk4/SAK	382	602	3	0	0	0			0
33307	22	Asl	626	994	43	Plk4/SAK	382	602	3	0	0	0			0
33318	22	Asl	626	994	43	Plk4/SAK	382	602	3	0	0	0			0
2344	22	Asl	626	994	44	Plk4/SAK	603	769	2	0	0				0
43483	22	Asl	626	994	47	Aurora A	1	411	1	1	1	1			1
43484	22	Asl	626	994	47	Aurora A	1	411	2	1	1	1			1
43485	22	Asl	626	994	47	Aurora A	1	411	2	1	1	0			0
43486	22	Asl	626	994	47	Aurora A	1	411	2	1	1	1			1
43487	22	Asl	626	994	47	Aurora A	1	411	0	0	0	0			0
43489	22	Asl	626	994	52	Cnn	FL		3	0	0				0
43560	22	Asl	626	994	53	Cnn	1	365	2	2	0	0			0
43561	22	Asl	626	994	53	Cnn	1	365	2	1	0	0			0
43562	22	Asl	626	994	54	Cnn	366	697	3	0	0				0
[truncated: 4,344 more rows]

## Sheet: Phospho Cep135 screen
Rusan Lab Reference (Cross #)	Y187 Strain #	Y187 Name	Y187 AA start	Y187 AA end	Y2HGold Strain #	Y2HGold Name	Y2HGold AA start	Y2HGold AA end	DDO	QDO	DDOXA	QDOXA	AD Autoactivator	BD Autoactivator	Interacts?
39298	2	Ana1	1	497	626	Cep135 FL 9A	FL		3	0	0	0			0
39387	2	Ana1	1	497	627	Cep135 FL 9DE	FL		3	0	0	0			0
39299	4	Ana1	876	1310	626	Cep135 FL 9A	FL		3	0	0	0			0
39388	4	Ana1	876	1310	627	Cep135 FL 9DE	FL		3	1	0	0			0
39300	5	Ana1	1311	1729	626	Cep135 FL 9A	FL		3	3	1	1			1
39389	5	Ana1	1311	1729	627	Cep135 FL 9DE	FL		3	3	0	0			0
39301	7	Ana2	1	176	626	Cep135 FL 9A	FL		3	0	0	0			0
39390	7	Ana2	1	176	627	Cep135 FL 9DE	FL		3	0	0	0			0
39303	9	Ana3	FL		626	Cep135 FL 9A	FL		3	0	0	0			0
39392	9	Ana3	FL		627	Cep135 FL 9DE	FL		3	0	0	0			0
39304	10	Ana3	1	713	626	Cep135 FL 9A	FL		3	0	0	0			0
39393	10	Ana3	1	713	627	Cep135 FL 9DE	FL		3	0	0	0			0
39305	11	Ana3	714	1041	626	Cep135 FL 9A	FL		3	0	0	0			0
39394	11	Ana3	714	1041	627	Cep135 FL 9DE	FL		3	0	0	0			0
39306	12	Ana3	1042	1560	626	Cep135 FL 9A	FL		3	0	0	0			0
39395	12	Ana3	1042	1560	627	Cep135 FL 9DE	FL		3	0	0	0			0
39307	13	Ana3	1562	1977	626	Cep135 FL 9A	FL		3	0	0	0			0
39396	13	Ana3	1562	1977	627	Cep135 FL 9DE	FL		3	0	0	0			0
39308	14	Sas-4	FL		626	Cep135 FL 9A	FL		3	0	0	0			0
39397	14	Sas-4	FL		627	Cep135 FL 9DE	FL		3	0	0	0			0
39309	15	Sas-4	1	347	626	Cep135 FL 9A	FL		3	0	0	0			0
39398	15	Sas-4	1	347	627	Cep135 FL 9DE	FL		3	0	0	0			0
39310	16	Sas-4	348	707	626	Cep135 FL 9A	FL		3	0	0	0			0
39399	16	Sas-4	348	707	627	Cep135 FL 9DE	FL		3	0	0	0			0
39311	17	Sas-4	708	901	626	Cep135 FL 9A	FL		3	0	0	0			0
39400	17	Sas-4	708	901	627	Cep135 FL 9DE	FL		3	0	0	0			0
39312	18	Sas-6	1	472	626	Cep135 FL 9A	FL		3	0	0	0			0
39401	18	Sas-6	1	472	627	Cep135 FL 9DE	FL		3	0	0	0			0
39313	19	Asl	FL		626	Cep135 FL 9A	FL		3	0	0	0			0
39402	19	Asl	FL		627	Cep135 FL 9DE	FL		3	0	0	0			0
39314	20	Asl	1	357	626	Cep135 FL 9A	FL		3	0	0	0			0
39403	20	Asl	1	357	627	Cep135 FL 9DE	FL		3	0	0	0			0
39315	21	Asl	358	625	626	Cep135 FL 9A	FL		3	2	0	0			0
39404	21	Asl	358	625	627	Cep135 FL 9DE	FL		3	3	0	0			0
39316	22	Asl	626	994	626	Cep135 FL 9A	FL		3	0	0	0			0
39405	22	Asl	626	994	627	Cep135 FL 9DE	FL		3	0	0	0			0
39317	23	PLP	PLP F		626	Cep135 FL 9A	FL		3	0	0	0			0
39406	23	PLP	PLP F		627	Cep135 FL 9DE	FL		3	0	0	0			0
39318	24	PLP	Frag 1		626	Cep135 FL 9A	FL		3	0	0	0			0
39407	24	PLP	Frag 1		627	Cep135 FL 9DE	FL		3	0	0	0			0
39319	25	PLP	Frag 2		626	Cep135 FL 9A	FL		3	0	0	0			0
39408	25	PLP	Frag 2		627	Cep135 FL 9DE	FL		3	0	0	0			0
39320	26	PLP	Frag 3		626	Cep135 FL 9A	FL		1	0	0	0			0
39409	26	PLP	Frag 3		627	Cep135 FL 9DE	FL		1	0	0	0			0
39321	27	PLP	Frag 4		626	Cep135 FL 9A	FL		3	0	0	0			0
39410	27	PLP	Frag 4		627	Cep135 FL 9DE	FL		3	0	0	0			0
39322	28	PLP	Frag 5		626	Cep135 FL 9A	FL		3	1	0	0			0
39411	28	PLP	Frag 5		627	Cep135 FL 9DE	FL		3	1	0	0			0
39323	29	CEP135/Bld10	FL		626	Cep135 FL 9A	FL		3	2	0	0			0
39412	29	CEP135/Bld10	FL		627	Cep135 FL 9DE	FL		3	2	0	0			0
39324	30	CEP135/Bld10	1	490	626	Cep135 FL 9A	FL		3	3	3	3			3
39413	30	CEP135/Bld10	1	490	627	Cep135 FL 9DE	FL		3	3	3	3			3
39326	32	CP110	1	549	626	Cep135 FL 9A	FL		3	0	0	0			0
39415	32	CP110	1	549	627	Cep135 FL 9DE	FL		3	0	0	0			0
39327	34	CEP97	FL		626	Cep135 FL 9A	FL		3	0	0	0			0
39416	34	CEP97	FL		627	Cep135 FL 9DE	FL		3	0	0	0			0
39328	35	CEP97	1	351	626	Cep135 FL 9A	FL		3	0	0	0			0
39417	35	CEP97	1	351	627	Cep135 FL 9DE	FL		3	0	0	0			0
39329	37	CEP97	514	806	626	Cep135 FL 9A	FL		3	0	0	0			0
39418	37	CEP97	514	806	627	Cep135 FL 9DE	FL		3	0	0	0			0
39330	38	Polo	FL		626	Cep135 FL 9A	FL		3	0	0	0			0
39419	38	Polo	FL		627	Cep135 FL 9DE	FL		3	0	0	0			0
39331	39	Polo	1	339	626	Cep135 FL 9A	FL		3	0	0	0			0
39420	39	Polo	1	339	627	Cep135 FL 9DE	FL		3	0	0	0			0
39332	40	Polo	340	576	626	Cep135 FL 9A	FL		3	0	0	0			0
39421	40	Polo	340	576	627	Cep135 FL 9DE	FL		3	0	0	0			0
39333	41	Plk4/SAK	FL		626	Cep135 FL 9A	FL		2	0	0	0			0
39422	41	Plk4/SAK	FL		627	Cep135 FL 9DE	FL		1	0	0	0			0
39334	42	Plk4/SAK	1	381	626	Cep135 FL 9A	FL		3	0	0	0			0
39423	42	Plk4/SAK	1	381	627	Cep135 FL 9DE	FL		3	0	0	0			0
39335	43	Plk4/SAK	382	602	626	Cep135 FL 9A	FL		3	0	0	0			0
39424	43	Plk4/SAK	382	602	627	Cep135 FL 9DE	FL		3	0	0	0			0
39336	44	Plk4/SAK	603	769	626	Cep135 FL 9A	FL		3	0	0	0			0
39425	44	Plk4/SAK	603	769	627	Cep135 FL 9DE	FL		3	0	0	0			0
39338	47	Aurora A	1	411	626	Cep135 FL 9A	FL		3	0	0	0			0
39427	47	Aurora A	1	411	627	Cep135 FL 9DE	FL		3	0	0	0			0
39340	51	Gamma 23C	1	475	626	Cep135 FL 9A	FL		3	0	0	0			0
39429	51	Gamma 23C	1	475	627	Cep135 FL 9DE	FL		3	0	0	0			0
39341	52	Cnn	FL		626	Cep135 FL 9A	FL		2	0	0	0			0
39430	52	Cnn	FL		627	Cep135 FL 9DE	FL		2	0	0	0			0
39342	53	Cnn	1	365	626	Cep135 FL 9A	FL		3	0	1	0			0
39431	53	Cnn	1	365	627	Cep135 FL 9DE	FL		3	0	0	0			0
39343	54	Cnn	366	697	626	Cep135 FL 9A	FL		3	0	0	0			0
39432	54	Cnn	366	697	627	Cep135 FL 9DE	FL		3	0	0	0			0
39344	55	Cnn	698	1148	626	Cep135 FL 9A	FL		2	0	0	0			0
39433	55	Cnn	698	1148	627	Cep135 FL 9DE	FL		3	1	0	0			0
39345	56	Spd2	FL		626	Cep135 FL 9A	FL		3	0	0	0			0
39434	56	Spd2	FL		627	Cep135 FL 9DE	FL		3	0	0	0			0
39346	57	Spd2	1	663	626	Cep135 FL 9A	FL		3	0	0	0			0
39435	57	Spd2	1	663	627	Cep135 FL 9DE	FL		3	0	0	1			0
39347	58	Spd2	664	1146	626	Cep135 FL 9A	FL		3	0	0	0			0
39436	58	Spd2	664	1146	627	Cep135 FL 9DE	FL		3	0	0	0			0
39349	60	TACC	1	505	626	Cep135 FL 9A	FL		2	0	0	0			0
39438	60	TACC	1	505	627	Cep135 FL 9DE	FL		1	0	0	0			0
39350	61	TACC	506	1063	626	Cep135 FL 9A	FL		3	0	0	0			0
39439	61	TACC	506	1063	627	Cep135 FL 9DE	FL		3	0	0	0			0
39351	78	Lk6	FL		626	Cep135 FL 9A	FL		3	0	0	0			0
39440	78	Lk6	FL		627	Cep135 FL 9DE	FL		3	0	0	0			0
39352	79	Lk6	1	498	626	Cep135 FL 9A	FL		3	0	0	0			0
39441	79	Lk6	1	498	627	Cep135 FL 9DE	FL		3	0	0	0			0
39353	80	Lk6	499	1142	626	Cep135 FL 9A	FL		3	0	0	0			0
39442	80	Lk6	499	1142	627	Cep135 FL 9DE	FL		3	0	0	0			0
39354	102	Nek2	315	735	626	Cep135 FL 9A	FL		3	1	1	0			0
39443	102	Nek2	315	735	627	Cep135 FL 9DE	FL		3	1	0	0			0
39355	207	beta-tub56D			626	Cep135 FL 9A	FL		3	0	0	0			0
39444	207	beta-tub56D			627	Cep135 FL 9DE	FL		3	0	0	0			0
39356	208	alpha-tub84B			626	Cep135 FL 9A	FL		3	0	0	0			0
39445	208	alpha-tub84B			627	Cep135 FL 9DE	FL		2	0	0	0			0
39357	210	EMPTY VECTOR			626	Cep135 FL 9A	FL		3	0	0	0			0
39446	210	EMPTY VECTOR			627	Cep135 FL 9DE	FL		3	0	0	0			0
39358	241	CP110 Fragment 1			626	Cep135 FL 9A	FL		3	3	0	1			0
39447	241	CP110 Fragment 1			627	Cep135 FL 9DE	FL		3	3	0	0			0
39359	242	CP110 Fragment 2			626	Cep135 FL 9A	FL		3	0	0	0			0
39448	242	CP110 Fragment 2			627	Cep135 FL 9DE	FL		3	0	0	0			0
39362	262	CG42749			626	Cep135 FL 9A	FL		3	0	0	0			0
39451	262	CG42749			627	Cep135 FL 9DE	FL		3	0	0	0			0
38578	625	Cep135 FL 8DE	FL		626	Cep135 FL 9A	FL		3	0	0	0			0
38596	626	Cep135 FL 9A	FL		3	Ana1	498	875	3	0	0	0			0
38597	626	Cep135 FL 9A	FL		4	Ana1	876	1310	3	1	0	0			0
38598	626	Cep135 FL 9A	FL		5	Ana1	1311	1729	3	0	0	0			0
38599	626	Cep135 FL 9A	FL		8	Ana2	177	420	3	1	0	0			0
38600	626	Cep135 FL 9A	FL		9	Ana3	FL		2	0	0	0			0
38601	626	Cep135 FL 9A	FL		10	Ana3	1	713	3	0	0	0			0
38602	626	Cep135 FL 9A	FL		11	Ana3	714	1041	2	0	0	0			0
38603	626	Cep135 FL 9A	FL		12	Ana3	1042	1560	3	0	0	0			0
38604	626	Cep135 FL 9A	FL		13	Ana3	1562	1977	1	0	0	0			0
38605	626	Cep135 FL 9A	FL		14	Sas-4	FL		2	1	0	0			0
38606	626	Cep135 FL 9A	FL		15	Sas-4	1	347	2	0	0	0			0
38607	626	Cep135 FL 9A	FL		16	Sas-4	348	707	3	0	0	0			0
38608	626	Cep135 FL 9A	FL		18	Sas-6	1	472	3	0	0	0			0
38609	626	Cep135 FL 9A	FL		21	Asl	358	625	3	0	0	0			0
38610	626	Cep135 FL 9A	FL		22	Asl	626	994	2	3	0	0			0
38611	626	Cep135 FL 9A	FL		23	PLP	PLP F		1	0	0	0			0
38612	626	Cep135 FL 9A	FL		24	PLP	Frag 1		3	0	0	0			0
38613	626	Cep135 FL 9A	FL		25	PLP	Frag 2		2	1	0	0			0
38614	626	Cep135 FL 9A	FL		26	PLP	Frag 3		3	0	0	0			0
38615	626	Cep135 FL 9A	FL		27	PLP	Frag 4		3	0	0	0			0
38616	626	Cep135 FL 9A	FL		28	PLP	Frag 5		2	0	0	0			0
38617	626	Cep135 FL 9A	FL		29	CEP135/Bld10	FL		2	2	0	0			0
38618	626	Cep135 FL 9A	FL		30	CEP135/Bld10	1	490	3	3	1	1			1
38619	626	Cep135 FL 9A	FL		31	CEP135/Bld10	491	1059	2	3	0	0			0
38620	626	Cep135 FL 9A	FL		32	CP110	1	549	3	0	0	0			0
38621	626	Cep135 FL 9A	FL		34	CEP97	FL		3	0	0	0			0
38622	626	Cep135 FL 9A	FL		35	CEP97	1	351	2	0	0	0			0
38623	626	Cep135 FL 9A	FL		36	CEP97	352	513	2	0	0	0			0
38624	626	Cep135 FL 9A	FL		37	CEP97	514	806	2	0	0	0			0
38625	626	Cep135 FL 9A	FL		38	Polo	FL		1	0	0	0			0
38626	626	Cep135 FL 9A	FL		39	Polo	1	339	3	0	0	0			0
38627	626	Cep135 FL 9A	FL		40	Polo	340	576	3	0	0	0			0
38628	626	Cep135 FL 9A	FL		43	Plk4/SAK	382	602	2	0	0	0			0
38629	626	Cep135 FL 9A	FL		44	Plk4/SAK	603	769	2	0	0	0			0
38631	626	Cep135 FL 9A	FL		47	Aurora A	1	411	1	0	0	0			0
38633	626	Cep135 FL 9A	FL		51	Gamma 23C	1	475	2	0	0	0			0
38634	626	Cep135 FL 9A	FL		52	Cnn	FL		1	1	0	0			0
38635	626	Cep135 FL 9A	FL		53	Cnn	1	365	1	0	0	0			0
38636	626	Cep135 FL 9A	FL		54	Cnn	366	697	2	0	0	0			0
38637	626	Cep135 FL 9A	FL		56	Spd2	FL		2	0	0	0			0
38638	626	Cep135 FL 9A	FL		57	Spd2	1	663	3	0	0	0			0
38639	626	Cep135 FL 9A	FL		58	Spd2	664	1146	3	0	0	0			0
38640	626	Cep135 FL 9A	FL		61	TACC	506	1063	2	0	0	0			0
38641	626	Cep135 FL 9A	FL		78	Lk6	FL		2	0	0	0			0
38642	626	Cep135 FL 9A	FL		79	Lk6	1	498	2	0	0	0			0
38643	626	Cep135 FL 9A	FL		80	Lk6	499	1142	2	0	0	0			0
38644	626	Cep135 FL 9A	FL		102	Nek2	315	735	3	0	0	0			0
38645	626	Cep135 FL 9A	FL		207	beta-tub56D			3	0	0	0			0
38646	626	Cep135 FL 9A	FL		208	alpha-tub84B			1	0	0	0			0
38647	626	Cep135 FL 9A	FL		210	EMPTY VECTOR			2	0	0	0			0
38648	626	Cep135 FL 9A	FL		241	CP110 Fragment 1			2	0	0	0			0
38649	626	Cep135 FL 9A	FL		242	CP110 Fragment 2			2	0	0	0			0
38652	626	Cep135 FL 9A	FL		263	Syntaxin 1A			3	0	0	0			0
38658	626	Cep135 FL 9A	FL		55	Cnn	698	1148	2	3	1	1		1
38659	626	Cep135 FL 9A	FL		62	TACC	1064	1308	2	2	0	0		1
38666	626	Cep135 FL 9A	FL		626	Cep135 FL 9A			1	1	0	0			0
38681	627	Cep135 FL 9DE	FL		3	Ana1	498	875	3	0	0	0			0
38682	627	Cep135 FL 9DE	FL		4	Ana1	876	1310	3	1	0	0			0
38683	627	Cep135 FL 9DE	FL		5	Ana1	1311	1729	2	0	0	0			0
38684	627	Cep135 FL 9DE	FL		8	Ana2	177	420	3	1	0	0			0
38685	627	Cep135 FL 9DE	FL		9	Ana3	FL		2	0	0	0			0
38686	627	Cep135 FL 9DE	FL		10	Ana3	1	713	1	0	0	0			0
38687	627	Cep135 FL 9DE	FL		11	Ana3	714	1041	3	0	0	0			0
38688	627	Cep135 FL 9DE	FL		12	Ana3	1042	1560	2	0	0	0			0
38690	627	Cep135 FL 9DE	FL		14	Sas-4	FL		1	1	0	0			0
38691	627	Cep135 FL 9DE	FL		15	Sas-4	1	347	2	0	0	0			0
38692	627	Cep135 FL 9DE	FL		16	Sas-4	348	707	2	0	0	0			0
38693	627	Cep135 FL 9DE	FL		18	Sas-6	1	472	3	0	0	0			0
38694	627	Cep135 FL 9DE	FL		21	Asl	358	625	3	0	1	0			0
38695	627	Cep135 FL 9DE	FL		22	Asl	626	994	3	3	1	1			1
38696	627	Cep135 FL 9DE	FL		23	PLP	PLP F		1	0	0	0			0
38697	627	Cep135 FL 9DE	FL		24	PLP	Frag 1		3	0	0	0			0
38699	627	Cep135 FL 9DE	FL		26	PLP	Frag 3		3	0	0	0			0
38700	627	Cep135 FL 9DE	FL		27	PLP	Frag 4		3	1	0	0			0
38701	627	Cep135 FL 9DE	FL		28	PLP	Frag 5		2	0	0	0			0
38702	627	Cep135 FL 9DE	FL		29	CEP135/Bld10	FL		1	1	0	0			0
38703	627	Cep135 FL 9DE	FL		30	CEP135/Bld10	1	490	3	3	1	1			1
38704	627	Cep135 FL 9DE	FL		31	CEP135/Bld10	491	1059	2	3	0	0			0
38705	627	Cep135 FL 9DE	FL		32	CP110	1	549	3	0	0	0			0
38706	627	Cep135 FL 9DE	FL		34	CEP97	FL		2	0	0	0			0
38707	627	Cep135 FL 9DE	FL		35	CEP97	1	351	2	0	0	0			0
38708	627	Cep135 FL 9DE	FL		36	CEP97	352	513	1	0	0	0			0
38709	627	Cep135 FL 9DE	FL		37	CEP97	514	806	2	0	0	0			0
38710	627	Cep135 FL 9DE	FL		38	Polo	FL		2	0	0	0			0
38711	627	Cep135 FL 9DE	FL		39	Polo	1	339	2	0	0	0			0
38712	627	Cep135 FL 9DE	FL		40	Polo	340	576	3	0	0	0			0
38713	627	Cep135 FL 9DE	FL		43	Plk4/SAK	382	602	3	0	0	0			0
38714	627	Cep135 FL 9DE	FL		44	Plk4/SAK	603	769	2	0	0	0			0
38716	627	Cep135 FL 9DE	FL		47	Aurora A	1	411	1	0	0	0			0
38718	627	Cep135 FL 9DE	FL		51	Gamma 23C	1	475	2	0	0	0			0
38719	627	Cep135 FL 9DE	FL		52	Cnn	FL		2	2	0	0			0
38720	627	Cep135 FL 9DE	FL		53	Cnn	1	365	2	0	0	0			0
38721	627	Cep135 FL 9DE	FL		54	Cnn	366	697	2	0	0	0			0
38722	627	Cep135 FL 9DE	FL		56	Spd2	FL		2	0	0	0			0
38723	627	Cep135 FL 9DE	FL		57	Spd2	1	663	3	0	1	0			0
38724	627	Cep135 FL 9DE	FL		58	Spd2	664	1146	3	0	0	0			0
38725	627	Cep135 FL 9DE	FL		61	TACC	506	1063	2	0	0	0			0
38726	627	Cep135 FL 9DE	FL		78	Lk6	FL		2	0	0	0			0
38727	627	Cep135 FL 9DE	FL		79	Lk6	1	498	2	0	0	0			0
38728	627	Cep135 FL 9DE	FL		80	Lk6	499	1142	2	0	0	0			0
38729	627	Cep135 FL 9DE	FL		102	Nek2	315	735	3	0	0	0			0
38730	627	Cep135 FL 9DE	FL		207	beta-tub56D			3	0	0	0			0
38731	627	Cep135 FL 9DE	FL		208	alpha-tub84B			1	0	0	0			0
38732	627	Cep135 FL 9DE	FL		210	EMPTY VECTOR			2	0	0	0			0
38733	627	Cep135 FL 9DE	FL		241	CP110 Fragment 1			2	0	0	0			0
38734	627	Cep135 FL 9DE	FL		242	CP110 Fragment 2			2	0	0	0			0
38737	627	Cep135 FL 9DE	FL		263	Syntaxin 1A			2	0	0	0			0
38743	627	Cep135 FL 9DE	FL		55	Cnn	698	1148	3	3	2	2		1
38744	627	Cep135 FL 9DE	FL		62	TACC	1064	1308	2	1	0	0		1
38751	627	Cep135 FL 9DE	FL		626	Cep135 FL 9A			2	0	0	0			0
