# Supplementary material for: A centrosome interactome provides insight into organelle assembly and reveals a non-duplication role for Plk4
Source: Nat Commun. 2016 Aug 25;7:12476. doi: 10.1038/ncomms12476 (PMC5007297; doi:10.1038/ncomms12476)
Supplement: Supplementary Data 2 — Highest stringency interaction data A grid of all of the interactions found on the highest stringency plates among all of the tested fragments. The 'Interaction Strength' worksheet shows the growth scored on a 0 - 3 system as in Supplementary Figure 1c. This grid summarizes the findings found from testing a given pair in both directions. If an interaction was found in either direction, the strongest interaction is listed. In cases of marginal interactions (scored 1) the interaction was tested multiple times. If these "1" interactions were identified in = 50% of trials, the score remained a "1". If growth was seen in < 50% of the trials it was scored as a 0. The number of times "1" interactions grew over the number of times tested is reported in parenthesis. The 'Interaction Score' tab reports the measured IS (methods) for interactions of all strengths. The interactions highlighted in green are the HCIs (top 20%). [file ncomms12476-s3.xlsx]

## Sheet: Interaction Strength (Yeast)
				Construct #	2	3	4	5	6	7	8	9	10	11	12	13	14	15	16	17	18	19	20	21	22	23	24	25	26	27	28	29	30	31	32	241	242	34	35	36	37	38	39	40	41	42	43	44	47
				Gene name	Ana1F1	Ana1F2	Ana1F3	Ana1F4	Ana2FL	Ana2F1	Ana2F2	Ana3FL	Ana3F1	Ana3F2	Ana3F3	Ana3F4	Sas-4FL	Sas-4F1	Sas-4F2	Sas-4F3	Sas-6FL	AslFL	AslF1	AslF2	AslF3	PLPFL	PLPF1	PLPF2	PLPF3	PLPF4	PLPF5	CEP135FL	CEP135F1	CEP135F2	CP110FL	Cp110F1	Cp110F2	CEP97FL	CEP97F1	CEP97F2	CEP97F3	PoloFL	PoloF1	PoloF2	Plk4FL	Plk4F1	Plk4F2	Plk4F3	Aurora AFL
				CG #	6631	6631	6631	6631	8262	8262	8262	13162	13162	13162	13162	13162	10061	10061	10061	10061	15524	2919	2919	2919	2919	13459	13459	13459	13459	13459	13459	17081	17081	17081	14617	14617	14617	3980	3980	3980	3980	12306	12306	12306	7186	7186	7186	7186	3068
				Start AA #	1	498	876	1311	1	1	177	1	1	714	1042	1562	1	1	348	708	1	1	1	358	626	1	1	584	1377	1812	2539	1	1	491	1	1	326	1	1	352	514	1	1	340	1	1	382	603	1
Construct #	Gene name	CG #	Start AA #	End AA #	497	875	1310	1729	1977	176	420	1977	713	1041	1560	1977	901	347	707	901	472	994	357	625	994	2895	583	1376	1811	2538	2895	1059	490	1059	549	325	549	806	351	513	806	576	339	576	769	381	602	769	411
2	Ana1F1	6631	1	497
3	Ana1F2	6631	498	875
4	Ana1F3	6631	876	1310		2	3
5	Ana1F4	6631	1311	1729		1 (4/4)	3	2
6	Ana2FL	8262	1	420
7	Ana2F!	8262	1	176
8	Ana2F2	8262	177	420			3	3			3
9	Ana3FL	13162	1	1977
10	Ana3F1	13162	1	713
11	Ana3F2	13162	714	1041
12	Ana3F3	13162	1042	1560
13	Ana3F4	13162	1562	1977				2
14	Sas-4FL	10061	1	901			3	3			2
15	Sas-4F1	10061	1	347				3			2						3	3
16	Sas-4F2	10061	348	707			3	1 (7/7)			1 (6/8)						3		3
17	Sas-4F3	10061	708	901				1 (3/3)			3						3
18	Sas-6FL	15524	1	472				1 (5/5)													1 (3/3)
19	AslFL	2919	1	994
20	AslF1	2919	1	357				2			1 (5/5)						2
21	AslF2	2919	358	625							1 (5/5)						3						1 (5/5)	3
22	AslF3	2919	626	994			3	3			2							2	2				1 (6/6)	2	2
23	PLPFL	13459	1	2895
24	PLPF1	13459	1	583
25	PLPF2	13459	584	1376				3										2
26	PLPF3	13459	1377	1811			2	3			1 (3/4)						3	3						3					1 (2/2)
27	PLPF4	13459	1812	2538
28	PLPF5	13459	2539	2895			1 (3/4)	3																	2			1 (3/3)
29	CEP135FL	17081	1	1059
30	CEP135F1	17081	1	490	2	2		2			1 (3/5)							2						1 (3/5)	3							1 (3/3)	3
31	CEP135F2	17081	491	1059				3																3										2
32	CP110FL	14617	1	549																								1 (5/5)	1 (5/5)
241	Cp110F1	14617	1	325			2	3			2					2	3	3							3			3	3	2	1 (2/4)		3	3
242	Cp110 F2	14617	326	549
34	CEP97FL	3980	1	806
35	CEP97F1	3980	1	351				1 (5/6)			2														1 (2/2)			1 (3/3)	1 (5/5)
36	CEP97F2	3980	352	513
37	CEP97F3	3980	514	806																					1 (5/5)											2
38	PoloFL	12306	1	576							1 (5/5)
39	PoloF1	12306	1	339
40	PoloF2	12306	340	576				1 (5/5)										3
41	Plk4FL	7186	1	769																					3																			3
42	Plk4F1	7186	1	381							2
43	Plk4F2	7186	382	602																		2	3		3									3											2		3
44	Plk4F3	7186	603	769				1 (5/5)																												1 (1/2)
47	Aurora AFL	3068	1	411			2	3			1 (2/2)							2					2	1 (3/3)	1 (3/4)											2									1 (5/8)
51	gTub23C	3157	1	475
52	CnnFL	4832	1	1148
53	CnnF1	4832	1	365			3	3			3					2	2	3	2	1 (5/5)	2			3	2						3					3			3										3
54	CnnF2	4832	366	697				3										2																		2
55	CnnF3	4832	698	1148							1 (4/4)																	1 (5/5)						2															3
56	Spd2FL	17286	1	1146
57	Spd2F1	17286	1	663
58	Spd2F2	17286	664	1146				2			1 (6/6)						2	1 (3/4)							3				1 (6/6)							1 (2/3)													2
59	TACCFL	9765	1	1308																																													1 (2/4)
60	TACCF1	9765	1	505
61	TACCF2	9765	506	1063																					1 (6/8)					1 (4/6)																			3
62	TACCF3	9765	1064	1308				3			2														2																								1 (4/5)
78	Lk6FL	17342	1	1142
79	Lk6F1	17342	1	498				2			1 (4/4)					2	2	3																		2												1 (3/5)	2
80	Lk6F2	17342	499	1142
100	Nek2FL	17256	1	735
101	Nek2F1	17256	1	314
102	Nek2F2	17256	315	735			2	3			2						2	3	1 (2/3)				3		3			2	3				2	3		2													2
207	bTub56DFL	9277	1	456
208	aTub84BFL	1913	1	450
210	Empty
262	CG42673CC	42673	580	626
263	Syntaxin 1ACC	33136	33	117
[truncated: 23 more columns]

## Sheet: Interaction Score (IS)
TOP 20% (HCIs)					Construct #	2	3	4	5	6	7	8	9	10	11	12	13	14	15	16	17	18	19	20	21	22	23	24	25	26	27	28	29	30	31	32	241	242	34	35	36	37	38	39	40	41	42	43	44
					Gene name	Ana1F1	Ana1F2	Ana1F3	Ana1F4	Ana2FL	Ana2F1	Ana2F2	Ana3FL	Ana3F1	Ana3F2	Ana3F3	Ana3F4	Sas-4FL	Sas-4F1	Sas-4F2	Sas-4F3	Sas-6FL	AslFL	AslF1	AslF2	AslF3	PLPFL	PLPF1	PLPF2	PLPF3	PLPF4	PLPF5	CEP135FL	CEP135F1	CEP135F2	CP110FL	Cp110F1	Cp110F2	CEP97FL	CEP97F1	CEP97F2	CEP97F3	PoloFL	PoloF1	PoloF2	Plk4FL	Plk4F1	Plk4F2	Plk4F3
					CG #	6631	6631	6631	6631	8262	8262	8262	13162	13162	13162	13162	13162	10061	10061	10061	10061	15524	2919	2919	2919	2919	13459	13459	13459	13459	13459	13459	17081	17081	17081	14617	14617	14617	3980	3980	3980	3980	12306	12306	12306	7186	7186	7186	7186
					Start AA #	1	498	876	1311	1	1	177	1	1	714	1042	1562	1	1	348	708	1	1	1	358	626	1	1	584	1377	1812	2539	1	1	491	1	1	326	1	1	352	514	1	1	340	1	1	382	603
					End AA #	497	875	1310	1729	1977	176	420	1977	713	1041	1560	1977	901	347	707	901	472	994	357	625	994	2895	583	1376	1811	2538	2895	1059	490	1059	549	325	549	806	351	513	806	576	339	576	769	381	602	769
Construct #	Gene name	CG #	Start AA #	End AA #	IF (methods)	0.0153846	0.0461538	0.2	0.430769	0	0	0.353846	0	0	0	0	0.0615385	0.215385	0.246154	0.123077	0.0615385	0.0461538	0.0153846	0.123077	0.153846	0.323077	0	0	0.123077	0.184615	0.0307692	0.0923077	0.0153846	0.169231	0.107692	0.0307692	0.323077	0	0	0.0923077	0	0.0307692	0.0153846	0	0.0461538	0.0615385	0.0153846	0.0923077	0.0461538
2	Ana1F1	6631	1	497	0.0153846
3	Ana1F2	6631	498	875	0.0461538
4	Ana1F3	6631	876	1310	0.2		0.00461538	0.0133333
5	Ana1F4	6631	1311	1729	0.430769		0.0198817	0.0287179	0.0927811
6	Ana2FL	8262	1	420	0
7	Ana2F!	8262	1	176	0
8	Ana2F2	8262	177	420	0.353846			0.0235897	0.0508087			0.0417357
9	Ana3FL	13162	1	1977	0
10	Ana3F1	13162	1	713	0
11	Ana3F2	13162	714	1041	0
12	Ana3F3	13162	1042	1560	0
13	Ana3F4	13162	1562	1977	0.0615385				0.0132544
14	Sas-4FL	10061	1	901	0.215385			0.014359	0.030927			0.0381065
15	Sas-4F1	10061	1	347	0.246154				0.0353452			0.0435503						0.0176726	0.0201972
16	Sas-4F2	10061	348	707	0.123077			0.00820513	0.0530178			0.0435503						0.00883629		0.00504931
17	Sas-4F3	10061	708	901	0.0615385				0.0265089			0.00725838						0.00441815
18	Sas-6FL	15524	1	472	0.0461538				0.0198817													0.00213018
19	AslFL	2919	1	994	0.0153846
20	AslF1	2919	1	357	0.123077				0.0265089			0.0435503						0.0132544
21	AslF2	2919	358	625	0.153846							0.0544379						0.0110454						0.0189349	0.00788955
22	AslF3	2919	626	994	0.323077			0.0215385	0.0463905			0.0571598							0.0397633	0.0198817				0.0397633	0.0248521	0.0521893
23	PLPFL	13459	1	2895	0
24	PLPF1	13459	1	583	0
25	PLPF2	13459	584	1376	0.123077				0.0176726										0.0151479
26	PLPF3	13459	1377	1811	0.184615			0.0184615	0.0265089			0.0653254						0.0132544	0.0151479						0.00946746					0.0340828
27	PLPF4	13459	1812	2538	0.0307692
28	PLPF5	13459	2539	2895	0.0923077			0.0184615	0.0132544																	0.0149112			0.0113609
29	CEP135FL	17081	1	1059	0.0153846
30	CEP135F1	17081	1	490	0.169231	0.00130178	0.00390533		0.0364497			0.0598817							0.0208284						0.0260355	0.0182249							0.00260355	0.00954635
31	CEP135F2	17081	491	1059	0.107692				0.0154635																0.00552268										0.00579882
32	CP110FL	14617	1	549	0.0307692																								0.00378698	0.00568047
241	Cp110F1	14617	1	325	0.323077			0.0323077	0.0463905			0.0571598					0.00994083	0.0231953	0.0265089							0.0347929			0.0132544	0.0198817	0.00497041	0.0298225		0.0182249	0.0115976
242	Cp110 F2	14617	326	549	0
34	CEP97FL	3980	1	806	0
35	CEP97F1	3980	1	351	0.0923077				0.0397633			0.0163314														0.0298225			0.0113609	0.0170414
36	CEP97F2	3980	352	513	0
37	CEP97F3	3980	514	806	0.0307692																					0.00994083											0.00497041
38	PoloFL	12306	1	576	0.0153846							0.00544379
39	PoloF1	12306	1	339	0
40	PoloF2	12306	340	576	0.0461538				0.0198817										0.00378698
41	Plk4FL	7186	1	769	0.0615385																					0.00662722																			0.000946746
42	Plk4F1	7186	1	381	0.0153846							0.00272189
43	Plk4F2	7186	382	602	0.0923077																		0.000710059	0.00378698		0.00994083									0.00331361											0.00284024		0.00284024
44	Plk4F3	7186	603	769	0.0461538				0.0198817																												0.0149112
47	Aurora AFL	3068	1	411	0.261538			0.0261538	0.0375542			0.0925444							0.0321893					0.0160947	0.0402367	0.084497											0.0422485									0.0160947
51	gTub23C	3157	1	475	0
52	CnnFL	4832	1	1148	0
53	CnnF1	4832	1	365	0.369231			0.0246154	0.0530178			0.0435503					0.0113609	0.0397633	0.0302959	0.0227219	0.0227219	0.00852071			0.0189349	0.059645						0.0113609					0.0397633			0.0113609
54	CnnF2	4832	366	697	0.0769231				0.0110454										0.00946746																		0.012426
55	CnnF3	4832	698	1148	0.0923077							0.0326627																	0.0113609						0.00497041
56	Spd2FL	17286	1	1146	0.0153846
57	Spd2F1	17286	1	663	0.0153846
58	Spd2F2	17286	664	1146	0.169231				0.0364497			0.0598817						0.0182249	0.0416568							0.0182249				0.0312426							0.0546746
59	TACCFL	9765	1	1308	0.0153846
60	TACCF1	9765	1	505	0
61	TACCF2	9765	506	1063	0.0615385																					0.0198817					0.00189349
62	TACCF3	9765	1064	1308	0.0923077				0.0132544			0.0163314														0.0149112
78	Lk6FL	17342	1	1142	0
79	Lk6F1	17342	1	498	0.169231				0.0364497			0.0598817					0.0052071	0.0182249	0.0138856																		0.0273373												0.00781065
80	Lk6F2	17342	499	1142	0.0153846
100	Nek2FL	17256	1	735	0
101	Nek2F1	17256	1	314	0
102	Nek2F2	17256	315	735	0.323077			0.0323077	0.0463905			0.0571598						0.0347929	0.0265089	0.0397633				0.0132544		0.0347929			0.0198817	0.0198817				0.0273373	0.0115976		0.0521893
207	bTub56DFL	9277	1	456	0
208	aTub84BFL	1913	1	450	0
210	Empty				0
262	CG42673CC	42673	580	626	0
263	Syntaxin 1ACC	33136	33	117	0
[truncated: 24 more columns]
